# Supplementary material for: Mosaic vaccination: How distributing different vaccines across a population could improve epidemic control
Source: Evol Lett. 2021 Aug 23;5(5):458–71. doi: 10.1002/evl3.252 (PMC8484727; doi:10.1002/evl3.252)
Supplement: Supplementary file 2 — Supporting Information [file EVL3-5-458-s001.zip]

Archive with 14 entries (14 files):
- Code to create figures/customcolormap.m
- Code to create figures/customcolormap_preset.m
- Code to create figures/epifuncVariations.m
- Code to create figures/fig1SI.m
- Code to create figures/fig2.m
- Code to create figures/fig2SI.m
- Code to create figures/fig3.m
- Code to create figures/fig3SI.m
- Code to create figures/fig4.m
- Code to create figures/fig5.m
- Code to create figures/odeS.m
- Code to create figures/README.txt
- Code to create figures/s1roots4.m
- Code to create figures/SupInfoFigures4to7.m
