# Supplementary material for: Mosaic vaccination: How distributing different vaccines across a population could improve epidemic control
Source: Evol Lett. 2021 Aug 23;5(5):458–71. doi: 10.1002/evl3.252 (PMC8484727; doi:10.1002/evl3.252)
Supplement: Supplementary file 2 — Supporting Information [file EVL3-5-458-s001.zip › Code to create figures/epifuncVariations.m]

function [n2, s2, count, vA0val, vA1val, vB0val, vB1val, I1] = epifuncVariations(S0, p, x, yA, yB, R, chi, q, type, cB, cV, gamma,sigma)
%McLeod, Wahl, & Mideo 2021 function to compute final epidemic size under a variety of different
%assumptions

%function output
%n2 = remaining uninfecteds (vax and unvax)
%s2 = remaining unvaxed uninfecteds
%vX0val = remaining uninfecteds vaccinated against X0
%I1 = number of infections during epidemic wave

%function input
    %n = uninfected w/o natural immunity
    %p = fraction vaccinated
    %x = fraction vaccinated that are vaccinated against target A
    %y_k = fraction vaccinated against target k that are vaccinated against
    %first antigen
    %chi = vaccine strength
    %q = degree of cross immunity
    %type = matrix controlling epidemic sequence; rows correspond to different
    %targets and columns to different epidemics; e.g., if type(1,2) = 0 then
    %the strain causing epidemic 2 has primary antigen to target A, whereas if
    %type(1,2) = 1, then strain causing epidemic 2 has secondary antigen to
    %target A

    %cB,cV weakened protection against target B or variants
    %gamma fraction of infections who lose immunity betweeen epidemics
    %sigma change to R value following first epidemic wave

%compute initial conditions
VA0 = S0*p*x*yA; %initial density vaccinated against A0
VA1 = S0*p*x*(1-yA); %initial density vaccinated against A1
VB0 = S0*p*(1-x)*yB; %initial density vaccinated against B0
VB1 = S0*p*(1-x)*(1-yB); %initial density vaccinated against B1
U0 = S0*(1-p); %initial susceptible, unvaccinated density
U1 = S0*(1-p)-0.0000000005; %guess for next value
ns = size(type);
count = 0;
R1 = R;
n2(1) = U0 + VA0 + VA1 + VB0 + VB1;
s2(1) = U0;
vA0val(1) = VA0;
vA1val(1) = VA1;
vB0val(1) = VB0;
vB1val(1) = VB1;
for i = 1:ns(2)
    %compute cross protection against circulating strain
    preEpi = U0 + VA0 + VA1 + VB0 + VB1; %uninfecteds before epidemic wave
    chiA0 = chi*(q)^type(1,i);
    chiA1 = cV*chi*(q)^(abs(1 - type(1,i)));
    chiB0 = cB*chi*(q)^type(2,i);
    chiB1 = cV*cB*chi*(q)^(abs(1 - type(2,i)));
    %compute R0
    if (i > 1)
        R = R1*(1 + sigma);
    end
    R0 = R*(U0 + VA0*(1-chiA0) + VA1*(1-chiA1) + VB0*(1-chiB0) + VB1*(1-chiB1));
    %if R0 > 1, compute new population state, else no epidemic wave occurs
    if (R0 > 1 + 0.001)
        z = fzero(@(x)s1roots4(x, U0, VA0, VA1, VB0, VB1, chiA0, chiA1, chiB0,chiB1, R),[0.00001,U1]);
        count = i;
    else
        z = U0; 
    end
    %update population densities
    VA0 = VA0*(z/U0)^(1-chiA0); 
    VA1 = VA1*(z/U0)^(1-chiA1);
    VB0 = VB0*(z/U0)^(1-chiB0);
    VB1 = VB1*(z/U0)^(1-chiB1);
    U0 = z;
    
    postEpi = U0 + VA0 + VA1 + VB0 + VB1; %uninfecteds post epidemic wave
    I1(i) = preEpi - postEpi; %compute total infections over epidemic wave
    U0 = U0 + gamma*I1(i); %update uninfecteds following waning immunity
    U1 = U0 - 0.0000000005; %guess for next value of U0
    
    n2(i+1) = U0 + VA0 + VA1 + VB0 + VB1; %uninfecteds remaining
    s2(i+1) = U0; %susceptibles remaining
    vA0val(i+1) = VA0; %different values of vax
    vA1val(i+1) = VA1;
    vB0val(i+1) = VB0;
    vB1val(i+1) = VB1;
end
