# Supplementary material for: Mosaic vaccination: How distributing different vaccines across a population could improve epidemic control
Source: Evol Lett. 2021 Aug 23;5(5):458–71. doi: 10.1002/evl3.252 (PMC8484727; doi:10.1002/evl3.252)
Supplement: Supplementary file 2 — Supporting Information [file EVL3-5-458-s001.zip › Code to create figures/fig2.m]

%figure 2
clear

R = 1.75;
q = 0; %cross protection

Np2 = 500;
p2val = linspace(0,1,Np2);
p1 = 1; n=1;

%vaccine strength values to cycle over
Nchi = 70;
chival = linspace(0.25, 0.9, Nchi);
Np = 71;
pval = linspace(0.25, 0.9, Np);

Nchi1 = 20;
chival1 = linspace(0.25, 0.9, Nchi1);
Np1 = 21;
pval1 = linspace(0.25, 0.9, Np1);

%width of lines in graphs
Iwid = 2; %infecteds
IwidC = 1.2;
Swid = 3; %susceptibles
Swid2 = 3;
SwidC = 1.2;
contrans1 = 0.5;
contrans2 = 0.5;
Rwid = 1; %1/R reference

for i0 = 1:Nchi1
    chi = chival1(i0);
    for i1 = 1:Np1
        p = pval1(i1);
        type0 = [0; 0];
        [n0, nepi,~, ~, ~, ~, ~,~] = epifuncVariations(n, p, 1, 1, 1, R, chi, q, type0, 1, 1, 0, 0);
        nz = size(n0);
        valsBase1(i0,i1) = n0(nz(2));
    end
end


for i0 = 1:Nchi
    %i0
    chi = chival(i0);
    for i1 = 1:Np
        p = pval(i1);
        %compute base plot
        type0 = [0, 1; 0, 0];
        [n0, nepi,~, ~, ~, ~, ~,~] = epifuncVariations(n, p, 1, 1, 1, R, chi, q, type0, 1, 1, 0, 0);
            
        nz = size(n0);
        valsBase(i0,i1) = n0(nz(2));
        chi1 = -(-R + log(p*R/(exp(-R + 1)*R*p - exp(-R + 1)*R + 1)) + 1)/(R - 1);
        if (chi > chi1)
            valsBaseQ(i0,i1) = 1/R;
        else
            valsBaseQ(i0,i1) = NaN;
        end
    end
end

%general parameters
R = 1.75;
beta = 2; delta = R/beta; q = 0; 
n = 1; x = 1; yA = 1; yB = 0; i0 = 0.00001;

ylimI = 0.4; ylimI2 = 0.4; xlimT = 350;
R = 1.75; %baseline reproductive rate
n = 1; %size of initial population
q = 0; %amount of cross protection : 0 = none, 1 = complete
xx1 = 10; xx2 = 9;
%different values of x
Nx = 200;
xval = linspace(0,1,Nx);
Ny = 250;
yval = linspace(0,1,Ny);

delta = 1; beta  = R/delta; q = 0; 
n = 1; x = 1; yA = 1; yB = 1; i0 = 0.00001;
tmaxCon1a = 35; tmaxCon1b = 30; tmaxCon1c = 30;
tmaxCon2a = 120; tmaxCon2b = 50; tmaxCon2c = 50;
tmaxCon3a = 20; tmaxCon3b = 30; tmaxCon3c = 20;

xlimCon1 = tmaxCon1a + tmaxCon1b + tmaxCon1c;
xlimCon2 = tmaxCon2a + tmaxCon2b + tmaxCon2c;
xlimCon3 = tmaxCon3a + tmaxCon3b + tmaxCon3c;


%case I
    chi = 0.35; p = 0.35; 
    typeA = 0; typeB = 0;
    pars1 = [beta,delta,chi,q,typeA,typeB];
    init1 = [n*(1-p)-i0, n*p*x*yA, n*p*x*(1-yA), n*p*(1-x)*yB, n*p*(1-x)*(1-yB),i0];
    [t1,dy1] = ode45(@(t,y)odeS(t,y,pars1),[0,tmaxCon1a], init1);
    c1size = size(t1);
    case1star = sum(dy1(c1size(1),1:5));
%case II
    chi = 0.6; p = 0.6; 
    pars2a = [beta,delta,chi,q,0,0];
    pars2b = [beta,delta,chi,q,1,0];
    pars2c = [beta,delta,chi,q,0,1];
    pars2d = [beta,delta,chi,q,1,1];
    %first epidemic wave
        init1 = [n*(1-p)-i0, n*p*x*yA, n*p*x*(1-yA), n*p*(1-x)*yB, n*p*(1-x)*(1-yB),i0];
        [t2conA,dy2conA] = ode45(@(t,y)odeS(t,y,pars2a),[0,tmaxCon2a], init1);
    %second epidemic wave
        scon1 = size(t2conA);
        init2 = [dy2conA(scon1(1),1)-i0,dy2conA(scon1(1),2),dy2conA(scon1(1),3),dy2conA(scon1(1),4),dy2conA(scon1(1),5),i0];
        [t2conB,dy2conB] = ode45(@(t,y)odeS(t,y,pars2b),[0,tmaxCon2b], init2);
        c2size = size(t2conB);
        case2star = sum(dy2conB(c2size(1),1:5));

%case III
    chi = 0.8; p = 0.8; 
    pars3a = [beta,delta,chi,q,0,0];
    pars3b = [beta,delta,chi,q,1,0];
    pars3c = [beta,delta,chi,q,0,1];
    pars3d = [beta,delta,chi,q,1,1];
    %first epidemic wave
        init1 = [n*(1-p)-i0, n*p*x*yA, n*p*x*(1-yA), n*p*(1-x)*yB, n*p*(1-x)*(1-yB),i0];
        [t3conA,dy3conA] = ode45(@(t,y)odeS(t,y,pars3a),[0,tmaxCon3a], init1);
    %second epidemic wave
        scon1b = size(t3conA);
        init2 = [dy3conA(scon1b(1),1)-i0,dy3conA(scon1b(1),2),dy3conA(scon1b(1),3),dy3conA(scon1b(1),4),dy3conA(scon1b(1),5),i0];
        [t3conB,dy3conB] = ode45(@(t,y)odeS(t,y,pars3b),[0,tmaxCon3b], init2);
        c3size = size(t3conB);
        case3star = sum(dy3conB(c3size(1),1:5));

darkblue =[0, 0.28, 0.73]; 
lightblue = [0 1 1];
darkred = [1, 0.03, 0];	
lightred = [1, 0.8, 0.7961];
infectCon = [0.70, 0.75, 0.71];% 	

darkblueC = [0.7, 0.75, 0.71]; 
darkredC = [0.7, 0.75, 0.71];
lightblueC = [0.7, 0.75, 0.71];
lightredC = [0.7, 0.75, 0.71];

%compute thresholds
for i = 1:Np
    p = pval(i);
    limitsCHI(i,1) = -(-R + log(p*R/(exp(-R + 1)*R*p - exp(-R + 1)*R + 1)) + 1)/(R - 1);
    limitsCHI(i,2) = (R-1)/(R*p);
end


pcol = [0.70, 0.52, 0.75]; 
pcol2 = [0.60,0.4,0.8];
ycol1 = [0.98  0.93 0.36];
gcol = [0.23 0.48 0.34]; 


figure1 = figure
subplot(6,6,[1 2 7 8])
title({'case I,  '}, 'FontWeight','Normal')
    hold on
    plot(t1,sum(dy1(:,1:5)'), 'LineStyle', '-', 'Color', darkred, 'LineWidth', Swid,'HandleVisibility', 'off')
    plot(t1,sum(dy1(:,1:5)'), 'LineStyle', '--', 'Color', darkblue, 'LineWidth', Swid,'HandleVisibility', 'off')
    sizet1 = size(t1);
    plot([tmaxCon1a, tmaxCon1b+tmaxCon1a], [sum(dy1(sizet1(1),1:5)'),sum(dy1(sizet1(1),1:5)')], 'LineStyle', '-', 'Color', darkred,  'LineWidth', Swid,'HandleVisibility', 'off')
    plot([tmaxCon1a, tmaxCon1b+tmaxCon1a], [sum(dy1(sizet1(1),1:5)'),sum(dy1(sizet1(1),1:5)')], 'LineStyle', '--', 'Color', lightblue, 'LineWidth', Swid,'HandleVisibility', 'off')
    plot([tmaxCon1b+tmaxCon1a, tmaxCon1c+tmaxCon1b+tmaxCon1a], [sum(dy1(sizet1(1),1:5)'),sum(dy1(sizet1(1),1:5)')], 'LineStyle', '-', 'Color', lightblue, 'LineWidth', Swid,'HandleVisibility', 'off')    
    plot([tmaxCon1b+tmaxCon1a, tmaxCon1c+tmaxCon1b+tmaxCon1a], [sum(dy1(sizet1(1),1:5)'),sum(dy1(sizet1(1),1:5)')], 'LineStyle', '--', 'Color', lightred, 'LineWidth', Swid)      
    plot([0 tmaxCon1c+tmaxCon1b+tmaxCon1a], [1/R, 1/R], '-.k', 'LineWidth', Rwid)

    xlim([0 xlimCon1])
    xlabel('time')
    ylabel('S_n')
    ylim([0.2 1])
    yticks([0.2 1/R 1])
    yticklabels({'0.2' '1/R' '1'})
    plot([tmaxCon1a, tmaxCon1a],[0 1], ':k', 'HandleVisibility', 'off')
    plot([tmaxCon1a + tmaxCon1b, tmaxCon1a + tmaxCon1b],[0 1], ':k', 'HandleVisibility', 'off')
    xticks([0, tmaxCon1a, tmaxCon1a + tmaxCon1b])
    xticklabels({'1^{st}', '2^{nd}', '3^{rd}'})
yyaxis right
    plot(t1, dy1(:,6)*(1/delta), 'LineStyle', '-', 'Color', darkblue, 'LineWidth', Iwid)
    plot([tmaxCon1a, tmaxCon1a + tmaxCon1b], [0, 0], 'LineStyle', '-', 'Color', lightblue, 'LineWidth', Iwid)
    plot([tmaxCon1a + tmaxCon1b, tmaxCon1a + tmaxCon1b + tmaxCon1c],[0, 0], 'LineStyle', '-', 'Color', lightred, 'LineWidth', Iwid)
    ylim([0 ylimI])
    yticks([0 0.2 0.4])
    yticklabels({'' '' ''})
    %ylabel('infecteds')
ax = gca;
ax.YColor = 'k'; 
yyaxis left
ax.YColor = 'k';
box on


subplot(6,6, [3 4 9 10])
    hold on
    title({'case II,  '}, 'FontWeight','Normal')
    plot(t2conA,sum(dy2conA(:,1:5)'), 'LineStyle', '-', 'Color', darkred, 'LineWidth', Swid,'HandleVisibility', 'off')
    plot(t2conA,sum(dy2conA(:,1:5)'), 'LineStyle', '--', 'Color', darkblue, 'LineWidth', Swid,'HandleVisibility', 'off')
    plot(t2conB + t2conA(scon1(1)), sum(dy2conB(:,1:5)'), 'LineStyle', '-', 'Color', darkred,  'LineWidth', Swid,'HandleVisibility', 'off')
    plot(t2conB + t2conA(scon1(1)), sum(dy2conB(:,1:5)'), 'LineStyle', '--', 'Color', lightblue, 'LineWidth', Swid,'HandleVisibility', 'off')
    scon2val = size(t2conB);
    
    x1 = linspace(tmaxCon2a + tmaxCon2b, tmaxCon2a + tmaxCon2b + tmaxCon2c, 5);
    y1 = linspace(sum(dy2conB(scon2val(1),1:5)),sum(dy2conB(scon2val(1),1:5)),5);
    plot(x1,y1, 'LineStyle', '-', 'Color', lightblue, 'LineWidth', Swid,'HandleVisibility', 'off')    
    plot(x1,y1, 'LineStyle', '--', 'Color', lightred, 'LineWidth', Swid)

    plot([0 tmaxCon2a + tmaxCon2b + tmaxCon2c], [1/R 1/R], '-.k', 'LineWidth', Rwid)
    ylim([0.2 1])
    yticks([0.2 1/R 1])
    yticklabels({'' '' ''})
    %yticklabels({'0.2' '1/R' '1'})
    plot([tmaxCon2a, tmaxCon2a],[0 1], ':k', 'HandleVisibility', 'off')
    plot([tmaxCon2a + tmaxCon2b, tmaxCon2a + tmaxCon2b],[0 1], ':k', 'HandleVisibility', 'off')
    xticks([0, tmaxCon2a, tmaxCon2a + tmaxCon2b])
    xticklabels({'1^{st}', '2^{nd}', '3^{rd}'})
    xlabel('time')
    xlim([0 xlimCon2])
%infection densities
yyaxis right
    plot(t2conA, dy2conA(:,6)*(1/delta), 'LineStyle', '-', 'Color', darkblue, 'LineWidth', Iwid)
    plot(t2conB + t2conA(scon1(1)), dy2conB(:,6), 'LineStyle', '-', 'Color', lightblue, 'LineWidth', Iwid)
    plot([tmaxCon2a + tmaxCon2b, tmaxCon2a + tmaxCon2b + tmaxCon2c],[0, 0], 'LineStyle', '-', 'Color', lightred, 'LineWidth', Iwid)
    ylim([0 ylimI])
    yticks([0 0.2 0.4])
    yticklabels({'' '' ''})
    %ylabel('infecteds')
ax = gca;
ax.YColor = 'k'; 
yyaxis left
ax.YColor = 'k';
box on

subplot(6, 6, [5 6 11 12])
    title({'case III,  '}, 'FontWeight','Normal')
    hold on
    %conventional vax
        plot(t3conA,sum(dy3conA(:,1:5)'), 'LineStyle', '-', 'Color', darkblue, 'LineWidth', Swid)
        plot(t3conA,sum(dy3conA(:,1:5)'), 'LineStyle', '--', 'Color', darkred, 'LineWidth', Swid)
        plot(t3conB + tmaxCon3a, sum(dy3conB(:,1:5)'), 'LineStyle', '-', 'Color', darkred, 'LineWidth', Swid)
        plot(t3conB + tmaxCon3a, sum(dy3conB(:,1:5)'), 'LineStyle', '--', 'Color', lightblue, 'LineWidth', Swid)
        sizet3B = size(t3conB);
        plot([tmaxCon3a+tmaxCon3b, tmaxCon3a+tmaxCon3b+tmaxCon3c], [sum(dy3conB(sizet3B(1),1:5)'),sum(dy3conB(sizet3B(1),1:5)')], '-', 'Color', lightblue, 'LineWidth', Swid)
        plot([tmaxCon3a+tmaxCon3b, tmaxCon3a+tmaxCon3b+tmaxCon3c], [sum(dy3conB(sizet3B(1),1:5)'),sum(dy3conB(sizet3B(1),1:5)')], '--', 'Color', lightred, 'LineWidth', Swid)
    
    plot([0 tmaxCon3a+tmaxCon3b+tmaxCon3c], [1/R 1/R], '-.k', 'LineWidth', Rwid)
    ylim([0.2 1])
    yticks([0.2 1/R 1])
    yticklabels({'' '' ''})
    %yticklabels({'0.2' '1/R' '1'})
    %ylabel('remaining susceptibles', 'Color', 'black')
    xlabel('time')
    plot([tmaxCon3a, tmaxCon3a],[0 1], ':k', 'HandleVisibility', 'off')
    plot([tmaxCon3a+tmaxCon3b, tmaxCon3a+tmaxCon3b],[0 1], ':k', 'HandleVisibility', 'off')
    xticks([0, tmaxCon3a,tmaxCon3a+tmaxCon3b])
    xlim([0 xlimCon3])
    xticklabels({'1^{st}', '2^{nd}', '3^{rd}'})
    xlabel('time')
%infection densities
yyaxis right
    plot(t3conA, dy3conA(:,6), 'LineStyle', '-', 'Color', darkblue, 'Marker', 'none', 'LineWidth', Iwid)
    plot(t3conB + t3conA(scon1b(1)), dy3conB(:,6), 'LineStyle', '-', 'Color', lightblue, 'Marker', 'none', 'LineWidth', Iwid)
    plot([tmaxCon3a+tmaxCon3b, tmaxCon3a+tmaxCon3b+tmaxCon3c+tmaxCon3b],[0,0], 'LineStyle', '-', 'Color', lightred, 'Marker', 'none', 'LineWidth', Iwid)
    ylim([0 ylimI])
    yticks([0 0.2 0.4])
    %ylabel('infecteds')
    xlim([0 xlimCon3])
    ylabel('infecteds')
ax = gca;
set(get(ax,'YLabel'),'Rotation',270)
ax.YColor = 'k'; 
yyaxis left
ax.YColor = 'k';
box on

subplot(6,6,[13 14 15 16 17 18 19 20 21 22 23 24 25 26 27 28 29 30 31 32 33 34 35 36])

hold on
s1 =  mesh(pval, chival, valsBase, 'FaceAlpha', 0.85, 'EdgeColor', 'none');% , 'FaceColor', 'r')
s1.FaceColor = 'flat';
s2 = mesh(pval1, chival1, valsBase1, 'FaceAlpha', 0.35, 'EdgeColor', 'none');
s2.FaceColor = 'flat'; %'FaceColor', 'b', 'FaceAlpha', '0.15')
plot3(pval, limitsCHI(:,1), linspace(1/R+0.01,1/R+0.01,Np),'Color', ycol1, 'LineWidth', 3)
plot3(pval, limitsCHI(:,2), linspace(0.29,0.29,Np),'Color', 'k', 'LineWidth', 3)
plot3(pval, limitsCHI(:,2), linspace(1,1,Np),'k', 'LineWidth', 3)
scatter3(0.35, 0.35, case1star, 150,[.35, 0.26, 0.49],'^', 'filled')
scatter3(0.6, 0.6, case2star, 150,[.35, 0.26, 0.49],'o', 'filled')
scatter3(0.8, 0.8, case3star, 150,[.35, 0.26, 0.49],'s', 'filled')
    
xlim([pval(1), pval(Np)])
ylim([chival(1), chival(Nchi)])
%zlim([0 0.4])
xlabel('p')
ylabel('\chi_0')
zlabel('remaining uninfecteds, S_n')
yticks([0.3 0.6 0.9])
xticks([0.3 0.6 0.9])
zticks([0.2 1/R 1])
zticklabels({'0.2' '1/R' '1'})
view([50 15])
grid on
mycolormap = customcolormap_preset('pasteljet');
colormap(mycolormap)


annotation(figure1,'arrow',[0.28644118527387 0.28644118527387],...
    [0.955754688097973 0.964408725602756],...
    'Color',[0.388235294117647 0.192156862745098 0.56078431372549],...
    'HeadStyle','plain');
