# Supplementary material for: Mosaic vaccination: How distributing different vaccines across a population could improve epidemic control
Source: Evol Lett. 2021 Aug 23;5(5):458–71. doi: 10.1002/evl3.252 (PMC8484727; doi:10.1002/evl3.252)
Supplement: Supplementary file 2 — Supporting Information [file EVL3-5-458-s001.zip › Code to create figures/fig2SI.m]

%Supplementary Figure 2 from McLeod, Wahl & Mideo 2021
%distributing between variants when vaccine escape is rare

clear
R = 1.75; %baseline reproductive rate
n = 1; %size of initial population
q = 0; %amount of cross protection : 0 = none, 1 = complete

%vaccine protection values to cycle over
Nchi = 35; %35;
chival = linspace(0.3, 0.9, Nchi);
Np = 36; %36;
pval = linspace(0.3, 0.9, Np);

%different values of y
Ny = 250;
yval = linspace(0.3,1,Ny);
OptYValScatter = [NaN, NaN, NaN];
OptYUpperScatter = [NaN, NaN, NaN];
omega = 0.2;
count = 1; count1 = 1;
for i0 = 1:Nchi
   i0;
   chi = chival(i0);
   for i1 = 1:Np
        p = pval(i1);
        chi1 = -(-R + log(p*R/(exp(-R + 1)*R*p - exp(-R + 1)*R + 1)) + 1)/(R - 1); 
        
        %compute different metrics for conventional vaccination 
        type0 = [0, 1; 0, 0];
        type0b = [0,0; 0, 1];
        [n0, s2,~, vA0, vA1, vB0, vB1,~] = epifuncVariations(n, p, 1, 1, 1, R, chi, q, type0, 1, 1, 0, 0);
        [n0b, s2b,~, vA0b, vA1b, vB0b, vB1b,~] = epifuncVariations(n, p, 1, 1, 1, R, chi, q, type0b, 1, 1, 0, 0);
        
        nz = size(n0); nzb = size(n0b);
        %limited antigenic change
            %compute averages for vaccine efficacy
            %1 - omega no change occurs, omega antigenic change occurs
            VEffNum = (1-omega)*(vA0(1) - vA0(2)) + omega*0.5*(vA0(1) - vA0(nz(2)) + vA0b(1) - vA0b(nzb(2)));
            VEffDen = (1-omega)*vA0(1) + omega*0.5*(vA0(1) + vA0b(1));
            SEffNum = (1-omega)*(s2(1) - s2(2)) + omega*0.5*(s2(1) - s2(nz(2)) + s2b(1) - s2b(nzb(2)));
            SEffDen = (1-omega)*s2(1) + omega*0.5*(s2(1) + s2b(1));

            VMNum = (1-omega)*0.5*(vA0(1) - vA0(2)+vA0b(1) - vA0b(2)) + omega*0.5*(vA0(1) - vA0(2) + vA0b(1) - vA0b(3));
            VMDen = (1-omega)*0.5*(vA0(1) - vA0(2)+vA0b(1) - vA0b(2)) + omega*0.5*(vA0(1) - vA0(3) + vA0b(1) - vA0b(3));
            VEConLim(i0,i1) = 1 - (VEffNum/VEffDen)/(SEffNum/SEffDen);
            VMConLim(i0,i1) = VMNum/VMDen;
            SConLim(i0,i1) = (1-omega)*n0(2) + omega*0.5*(n0(nz(2)) + n0b(nzb(2)));
        %upper y star with limited antigenic change
        possibleYstar = (R*n - 1)/(R*p*n*chi);
        OptYUpperScatter = [OptYUpperScatter; chi, p, min(1,possibleYstar)];
        type1 = [0; 0];
        type2a = [0, 1; 0, 0];
        type2b = [0, 0; 0, 1];
        y = min(1,possibleYstar);
        [n0, s0,~, vA0a, vA1a, vB0a, vB1a,~] = epifuncVariations(n, p, 1, y, 1, R, chi, q, type1, 1, 1, 0, 0);
        [n2b, s2b,~, vA0b, vA1b, vB0b, vB1b,~] = epifuncVariations(n, p, 1, y, 1, R, chi, q, type2a, 1, 1, 0, 0);
        [n2c, s2c,~, vA0c, vA1c, vB0c, vB1c,~] = epifuncVariations(n, p, 1, y, 1, R, chi, q, type2b, 1, 1, 0, 0);
                    
        
        vnum = (1-omega)*0.5*(vA0b(1) - vA0b(2) + vA1b(1) - vA1b(2) + vA0c(1) - vA0c(2) + vA1c(1) - vA1c(2)) + omega*0.5*(vA0b(1) - vA0b(3) + vA1b(1) - vA1b(3) + vA0c(1) - vA0c(3) + vA1c(1) - vA1c(3));
        vden = 0.5*(vA0b(1) + vA1b(1) + vA0c(1) + vA1c(1));
        snum = (1-omega)*0.5*(s2b(1)-s2b(2)+s2c(1)-s2c(2)) + omega*0.5*(s2b(1)-s2b(3)+s2c(1)-s2c(3));
        sden = 0.5*(s2b(1) + s2c(1));
        vaxEff = 1 - (vnum/vden)/(snum/sden);
        vmat = (1-omega)*0.5*(vA0b(1) - vA0b(2) + vA0c(1) - vA0c(2)) + omega*0.5*(vA0b(1) - vA0b(2) + vA1b(2) - vA1b(3) + vA0c(1) - vA0c(3));
        
        vaxMat = vmat/vnum;
        ystarLim2(i0,i1) = y;
        VEVarLim2(i0,i1) = vaxEff;
        VMVarLim2(i0,i1) = vmat/vnum;
        SVarLim2(i0,i1) = (1-omega)*n0(2)+omega*(n2b(3) + n2c(3))*0.5;

        if (chi > chi1)
            %against variants

            vals = 0;
            max1 = 0; 
            for i2 = 1:Ny
                %vary y
                y = yval(i2);                     
                [n0, s0,~, vA0a, vA1a, vB0a, vB1a,~] = epifuncVariations(n, p, 1, y, 1, R, chi, q, type1, 1, 1, 0, 0);
                [n2b, s2b,~, vA0b, vA1b, vB0b, vB1b,~] = epifuncVariations(n, p, 1, y, 1, R, chi, q, type2a, 1, 1, 0, 0);
                [n2c, s2c,~, vA0c, vA1c, vB0c, vB1c,~] = epifuncVariations(n, p, 1, y, 1, R, chi, q, type2b, 1, 1, 0, 0);
      
                %antigenic change 0 -> 1 (in A) or 0 -> 1 (in B) with equal
                %probability and x = 1
                sremainLim = (1-omega)*n0(2)+omega*(n2b(3) + n2c(3))*0.5;
                if (sremainLim >= max1 && y < possibleYstar)
                    %vaccinated that are infected
                    vnum = (1-omega)*0.5*(vA0b(1) - vA0b(2) + vA1b(1) - vA1b(2) + vA0c(1) - vA0c(2) + vA1c(1) - vA1c(2)) + omega*0.5*(vA0b(1) - vA0b(3) + vA1b(1) - vA1b(3) + vA0c(1) - vA0c(3) + vA1c(1) - vA1c(3));
                    vden = 0.5*(vA0b(1) + vA1b(1) + vA0c(1) + vA1c(1));
                    snum = (1-omega)*0.5*(s2b(1)-s2b(2)+s2c(1)-s2c(2)) + omega*0.5*(s2b(1)-s2b(3)+s2c(1)-s2c(3));
                    sden = 0.5*(s2b(1) + s2c(1));
                    vaxEff = 1 - (vnum/vden)/(snum/sden);
                    vmat = (1-omega)*0.5*(vA0b(1) - vA0b(2) + vA0c(1) - vA0c(2)) + omega*0.5*(vA0b(1) - vA0b(2) + vA1b(2) - vA1b(3) + vA0c(1) - vA0c(3));
                    vaxMat = vmat/vnum;
                    optYLim = [chi, p, y, sremainLim,vaxEff,vaxMat];
                    max1 = sremainLim;
                end
            end
            OptYValScatter = [OptYValScatter; optYLim(1,1), optYLim(1,2), optYLim(1,3)];
            ystarLim(i0,i1) = optYLim(1,3);
            VEVarLim(i0,i1) = optYLim(1,5);
            VMVarLim(i0,i1) = optYLim(1,6);
            SVarLim(i0,i1) = optYLim(1,4);
        else
            OptYValScatter = [OptYValScatter; chi, p, 1];
            ystarLim(i0,i1) = 1;
            VEVarLim(i0,i1) = VEConLim(i0,i1);
            VMVarLim(i0,i1) = VMConLim(i0,i1);
            SVarLim(i0,i1) = SConLim(i0,i1);
        end

        count = count + 1;
    end
end

ylimI = 0.2; ylimI2 = 0.4; xlimT = 350;
n = 1; %size of initial population
q = 0; %amount of cross protection : 0 = none, 1 = complete
xx1 = 10; xx2 = 9;
%different values of x
Nx = 200;
xval = linspace(0,1,Nx);
Ny = 250;
yval = linspace(0,1,Ny);

delta = 1; beta  = R/delta; q = 0; 
n = 1; x = 1; yA = 1; yB = 1; i0 = 0.00001;
tmaxCon2a = 120; tmaxCon2b = 50; tmaxCon2c = 0;
tmaxCon3a = 20; tmaxCon3b = 30; tmaxCon3c = 0;
tmaxVar2a = 120; tmaxVar2b = 50; tmaxVar2c = 0;
tmaxVar3a = 20; tmaxVar3b = 50; tmaxVar3c = 0;

xlimCon2 = tmaxCon2a + tmaxCon2b + tmaxCon2c;
xlimCon3 = tmaxCon3a + tmaxCon3b + tmaxCon3c;
xlimVar2 = tmaxVar2a + tmaxVar2b + tmaxVar2c;
xlimVar3 = tmaxVar3a + tmaxVar3b + tmaxVar3c;
%case II
chi = 0.6; p = 0.6; 

%width of lines in graphs
Iwid = 2; %infecteds
IwidC = 1.2;
Swid = 3; %susceptibles
Swid2 = 3;
SwidC = 1.2;
contrans1 = 0.5;
contrans2 = 0.5;
Rwid = 1.15; %1/R reference

%case II
chi = 0.6; p = 0.6; 
chi22a = chi; p22a = p;
pars2a = [beta,delta,chi,q,0,0];
pars2b = [beta,delta,chi,q,1,0];
pars2c = [beta,delta,chi,q,0,1];
pars2d = [beta,delta,chi,q,1,1];
%conventional vaccination
    %first epidemic wave
        init1 = [n*(1-p)-i0, n*p*x*yA, n*p*x*(1-yA), n*p*(1-x)*yB, n*p*(1-x)*(1-yB),i0];
        [t2conA,dy2conA] = ode45(@(t,y)odeS(t,y,pars2a),[0,tmaxCon2a], init1);
    %second epidemic wave
        scon1 = size(t2conA);
        init2 = [dy2conA(scon1(1),1)-i0,dy2conA(scon1(1),2),dy2conA(scon1(1),3),dy2conA(scon1(1),4),dy2conA(scon1(1),5),i0];
        [t2conB,dy2conB] = ode45(@(t,y)odeS(t,y,pars2b),[0,tmaxCon2b], init2);
    %alt second epidemic wave
        [t2conBalt,dy2conBalt] = ode45(@(t,y)odeS(t,y,pars2c),[0,tmaxCon2b], init2);
%distributing between variants
    %find optimal y
        ystarlower = (1 - R*n*exp(-R*n+1))/(R*n*p*exp(-R*n+1)*(exp(chi*(R*n-1))-1));
        if (ystarlower > 1)
            ystarlower = 1;
        end
        type1 = [0; 0];
        type2a = [0, 1; 0, 0];
        type2b = [0, 0; 0, 1];
        max0 = 0;
        possibleYstar = (R*n - 1)/(R*p*n*chi);
        for i2 = 1:Ny
            %vary y
            y = yval(i2);                    
            [n0, s0,~, vA0a, vA1a, vB0a, vB1a,~] = epifuncVariations(n, p, 1, y, 1, R, chi, q, type1, 1, 1, 0, 0);
            [n2b, s2b,~, vA0b, vA1b, vB0b, vB1b,~] = epifuncVariations(n, p, 1, y, 1, R, chi, q, type2a, 1, 1, 0, 0);
            [n2c, s2c,~, vA0c, vA1c, vB0c, vB1c,~] = epifuncVariations(n, p, 1, y, 1, R, chi, q, type2b, 1, 1, 0, 0);
      
            %antigenic change 0 -> 1 (in A) or 0 -> 1 (in B) with equal
            %probability and x = 1
            sremainLim = (1-omega)*n0(2)+omega*(n2b(3) + n2c(3))*0.5;
            if (sremainLim > max1 && y < min(1,possibleYstar))
                optYLim = [chi, p, y];
                max1 = sremainLim;
            end
        end
        %optimal y for unlimited antigenic change
        ystar = min(possibleYstar,1);
        ystarCase2 = ystar;
        init1 = [n*(1-p)-i0, n*p*x*ystar, n*p*x*(1-ystar), n*p*(1-x)*yB, n*p*(1-x)*(1-yB),i0];
    %first epidemic wave
        [t2varA,dy2varA] = ode45(@(t,y)odeS(t,y,pars2a),[0,tmaxVar2a], init1);
        svar1 = size(t2varA);
    %second epidemic wave
        init2 = [dy2varA(svar1(1),1)-i0,dy2varA(svar1(1),2), dy2varA(svar1(1),3), dy2varA(svar1(1),4), dy2varA(svar1(1),5),i0];
        [t2varB,dy2varB] = ode45(@(t,y)odeS(t,y,pars2b),[0,tmaxVar2b], init2);
    %alternate second epidemic wave
        [t2varBalt,dy2varBalt] = ode45(@(t,y)odeS(t,y,pars2c),[0,tmaxVar2b], init2);
        
%case III
chi = 0.75; p = 0.75; 
chi33a = chi; p33a = p;
pars3a = [beta,delta,chi,q,0,0];
pars3b = [beta,delta,chi,q,1,0];
pars3c = [beta,delta,chi,q,0,1];
pars3d = [beta,delta,chi,q,1,1];
%conventional vaccination
    %first epidemic wave
        init1 = [n*(1-p)-i0, n*p*x*yA, n*p*x*(1-yA), n*p*(1-x)*yB, n*p*(1-x)*(1-yB),i0];
        [t3conA,dy3conA] = ode45(@(t,y)odeS(t,y,pars3a),[0,tmaxCon3a], init1);
    %second epidemic wave
        scon1b = size(t3conA);
        init2 = [dy3conA(scon1b(1),1)-i0,dy3conA(scon1b(1),2),dy3conA(scon1b(1),3),dy3conA(scon1b(1),4),dy3conA(scon1b(1),5),i0];
        [t3conB,dy3conB] = ode45(@(t,y)odeS(t,y,pars3b),[0,tmaxCon3b], init2);
    %alt second epidemic wave
        [t3conBalt,dy3conBalt] = ode45(@(t,y)odeS(t,y,pars3c),[0,tmaxCon3b], init2);
%distributing between variants
    %find optimal y
        type1 = [0; 0];
        type2a = [0, 1; 0, 0];
        type2b = [0, 0; 0, 1];
        
        possibleYstar = (R*n - 1)/(R*p*n*chi);
        %optimal y for unlimited antigenic change
        ystar = possibleYstar;
        ystarCase3 = possibleYstar;
        init1 = [n*(1-p)-i0, n*p*x*ystar, n*p*x*(1-ystar), n*p*(1-x)*yB, n*p*(1-x)*(1-yB),i0];
    %first epidemic wave
        [t3varA,dy3varA] = ode45(@(t,y)odeS(t,y,pars3a),[0,tmaxVar3a], init1);
        svar1b = size(t3varA);
    %second epidemic wave
        init2 = [dy3varA(svar1b(1),1)-i0,dy3varA(svar1b(1),2), dy3varA(svar1b(1),3), dy3varA(svar1b(1),4), dy3varA(svar1b(1),5),i0];
        [t3varB,dy3varB] = ode45(@(t,y)odeS(t,y,pars3b),[0,tmaxVar3b], init2);
    %alternate second wave
        [t3varBalt,dy3varBalt] = ode45(@(t,y)odeS(t,y,pars3c),[0,tmaxVar3b], init2);
darkblue =[0, 0.28, 0.73]; 
lightblue = [0 1 1];
darkred = [1, 0.03, 0];
lightred = [1, 0.8, 0.7961];
infectCon = [0.70, 0.75, 0.71];

darkblueC = [0.7, 0.75, 0.71]; 
darkredC = [0.7, 0.75, 0.71];
lightblueC = [0.7, 0.75, 0.71];
lightredC = [0.7, 0.75, 0.71];

for i = 1:Np
    p = pval(i);
    limitsCHI(i,1) = -(-R + log(p*R/(exp(-R + 1)*R*p - exp(-R + 1)*R + 1)) + 1)/(R - 1);
    limitsCHI(i,2) = (R-1)/(R*p);
end

valsM = zeros(Np*2,3);
for i = 1:Np
    p = pval(i);
    chi1 = -(-R + log(p*R/(exp(-R + 1)*R*p - exp(-R + 1)*R + 1)) + 1)/(R - 1); 
    TIandII(i) = chi1;
    valsM(i,1) = chi1;
    valsM(i,2) = p;
    valsM(i,3) = 0;
    valsM(2*Np+1-i,1) = chi1;
    valsM(2*Np+1-i,2) = p;
    valsM(2*Np+1-i,3) = 1;
end

nzH= size(OptYValScatter);
[x2H,y2H] = meshgrid(0:0.05:1, 0:0.05:1);
z2H = griddata(OptYValScatter(2:nzH(1),1),OptYValScatter(2:nzH(1),2),OptYValScatter(2:nzH(1),3),x2H,y2H);

nzL = size(OptYUpperScatter);
[x2L,y2L] = meshgrid(0:0.05:1, 0:0.05:1);
z2L = griddata(OptYUpperScatter(2:nzL(1),1),OptYUpperScatter(2:nzL(1),2),OptYUpperScatter(2:nzL(1),3),x2L,y2L);


pcol = [0.70, 0.52, 0.75]; 
pcol2 = [0.60,0.4,0.8];
ycol1 = [0.98  0.93 0.36];
gcol = [0.23 0.48 0.34]; 
gcol2 = [0.29 0.33 0.13];
figure1 = figure
subplot(6,9, [1 2 3 10 11 12 19 20 21])
hold on
title({'case II, '}, 'FontWeight','Normal')
        %add conventional vaccine trajectories
        p1 = plot(t2conA,sum(dy2conA(:,1:5)'), 'LineStyle', '-', 'Color', darkredC, 'LineWidth', SwidC,'HandleVisibility', 'off');
        p2 = plot(t2conA,sum(dy2conA(:,1:5)'), 'LineStyle', '--', 'Color', darkblueC, 'LineWidth', SwidC,'HandleVisibility', 'off');
        p3 = plot(t2conB + t2conA(scon1(1)), sum(dy2conB(:,1:5)'), 'LineStyle', '-', 'Color', darkredC,  'LineWidth', SwidC,'HandleVisibility', 'off');
        p4 = plot(t2conB + t2conA(scon1(1)), sum(dy2conB(:,1:5)'), 'LineStyle', '--', 'Color', lightblueC, 'LineWidth', SwidC,'HandleVisibility', 'off');
        p3a = plot(t2conBalt + t2conA(scon1(1)), sum(dy2conBalt(:,1:5)'), 'LineStyle', '-', 'Color', darkredC,  'LineWidth', SwidC,'HandleVisibility', 'off');
        p4a = plot(t2conBalt + t2conA(scon1(1)), sum(dy2conBalt(:,1:5)'), 'LineStyle', '--', 'Color', lightblueC, 'LineWidth', SwidC,'HandleVisibility', 'off');
        
        scon2val = size(t2conB);    
        x1 = linspace(tmaxCon2a + tmaxCon2b, tmaxCon2a + tmaxCon2b + tmaxCon2c + tmaxVar2a+tmaxVar2b + tmaxVar2c, 5);
        y1 = linspace(sum(dy2conB(scon2val(1),1:5)),sum(dy2conB(scon2val(1),1:5)),5);
        p5 = plot(x1,y1, 'LineStyle', '-', 'Color', lightblueC, 'LineWidth', SwidC,'HandleVisibility', 'off');    
        p6 = plot(x1,y1, 'LineStyle', '--', 'Color', lightredC, 'LineWidth', SwidC);
        p1.Color(4) = contrans1;
        p2.Color(4) = contrans2;
        p3.Color(4) = contrans1;
        p4.Color(4) = contrans2;
        p3a.Color(4) = contrans1;
        p4a.Color(4) = contrans2;
        p5.Color(4) = contrans1;
        p6.Color(4) = contrans2;
    %distribution between variants
        plot(t2varA, sum(dy2varA(:,1:5)'),  'LineStyle', '-', 'Color', darkblue, 'LineWidth', Swid)
        plot(t2varA, sum(dy2varA(:,1:5)'),  'LineStyle', '--', 'Color', darkred, 'LineWidth', Swid)
        plot(t2varB + tmaxVar2a, sum(dy2varB(:,1:5)'),  'LineStyle', '-', 'Color', darkred, 'LineWidth', Swid)
        plot(t2varB + tmaxVar2a, sum(dy2varB(:,1:5)'),  'LineStyle', '--', 'Color', lightblue, 'LineWidth', Swid)
        plot(t2varBalt + tmaxVar2a, sum(dy2varBalt(:,1:5)'),  'LineStyle', '-', 'Color', darkblue, 'LineWidth', Swid)
        plot(t2varBalt + tmaxVar2a, sum(dy2varBalt(:,1:5)'),  'LineStyle', '--', 'Color', lightred, 'LineWidth', Swid)
        s2varsize = size(t2varB);
        %plot([tmaxVar2a + tmaxVar2b, tmaxVar2a + tmaxVar2b + tmaxVar2c], [sum(dy2varB(s2varsize(1),1:5)), sum(dy2varB(s2varsize(1),1:5))], '-', 'Color', lightblue, 'LineWidth', Swid)
        %plot([tmaxVar2a + tmaxVar2b, tmaxVar2a + tmaxVar2b + tmaxVar2c], [sum(dy2varB(s2varsize(1),1:5)), sum(dy2varB(s2varsize(1),1:5))], '--', 'Color', lightred, 'LineWidth', Swid)
        plot([0, tmaxVar2a + tmaxVar2b + tmaxVar2c], [1/R 1/R], '-.k', 'LineWidth', Rwid)
    

    %axis properties    
    ylim([0.2 1])
    yticks([0.2 1/R 1])
    yticklabels({'0.2' '1/R' '1'})
    ylabel('remaining uninfecteds, S_n')
    xticks([0, tmaxVar2a, tmaxVar2a + tmaxVar2b])
    xticklabels({'', '', ''})
    xlabel('time')
    xlim([0 xlimVar2])
%infection densities
yyaxis right
    %conventionl vaccine
        p1 = plot(t2conA, dy2conA(:,6)*(1/delta), 'LineStyle', '-', 'Color', darkblueC, 'LineWidth', IwidC, 'Marker', 'none');
        p2 = plot(t2conB + t2conA(scon1(1)), dy2conB(:,6), 'LineStyle', '-', 'Color', lightblueC, 'LineWidth', IwidC, 'Marker', 'none');
        p3 = plot([tmaxCon2a + tmaxCon2b, tmaxCon2a + tmaxCon2b + tmaxCon2c],[0, 0], 'LineStyle', '-', 'Color', lightredC, 'LineWidth', IwidC, 'Marker', 'none');
        p1.Color(4) = contrans1;
        p2.Color(4) = contrans1;
        p3.Color(4) = contrans1;
    %variant distribution
        plot(t2varA, dy2varA(:,6), 'LineStyle', '-', 'Color', darkblue, 'LineWidth', Iwid, 'Marker', 'none')
        plot(t2varB + tmaxVar2a, dy2varB(:,6), 'LineStyle', '-', 'Color', lightblue, 'LineWidth', Iwid, 'Marker', 'none')

    ylim([0 ylimI])
    yticks([0 0.1 0.2])
    ylabel('infecteds', 'Color', 'black')
    ax = gca;
    ax.YColor = 'k'; 
    yyaxis left
    ax.YColor = 'k';      
    xlim([0 xlimVar2])
box on


subplot(6,9, [4 5 6 13 14 15 22 23 24])
title({'case III, '}, 'FontWeight','Normal')
hold on
        %conventional vax
        p1 = plot(t3conA,sum(dy3conA(:,1:5)'), 'LineStyle', '-', 'Color', darkblueC, 'LineWidth', SwidC);
        p2 = plot(t3conA,sum(dy3conA(:,1:5)'), 'LineStyle', '--', 'Color', darkredC, 'LineWidth', SwidC);
        p3 = plot(t3conB + tmaxCon3a, sum(dy3conB(:,1:5)'), 'LineStyle', '-', 'Color', darkredC, 'LineWidth', SwidC);
        p4 = plot(t3conB + tmaxCon3a, sum(dy3conB(:,1:5)'), 'LineStyle', '--', 'Color', lightblueC, 'LineWidth', SwidC);
        sizet3B = size(t3conB);
        p5 = plot([tmaxCon3a+tmaxCon3b, tmaxCon3a+tmaxCon3b+tmaxCon3c+tmaxVar3a+tmaxVar3b+tmaxVar3b], [sum(dy3conB(sizet3B(1),1:5)'),sum(dy3conB(sizet3B(1),1:5)')], '-', 'Color', lightblueC, 'LineWidth', SwidC);
        p6 = plot([tmaxCon3a+tmaxCon3b, tmaxCon3a+tmaxCon3b+tmaxCon3c+tmaxVar3a+tmaxVar3b+tmaxVar3b], [sum(dy3conB(sizet3B(1),1:5)'),sum(dy3conB(sizet3B(1),1:5)')], '--', 'Color', lightredC, 'LineWidth', SwidC);        
        p1.Color(4) = contrans1;
        p1.Color(4) = contrans1;
        p2.Color(4) = contrans2;
        p3.Color(4) = contrans1;
        p4.Color(4) = contrans2;
        p5.Color(4) = contrans1;
        p6.Color(4) = contrans2;
        
    plot(t3varA, sum(dy3varA(:,1:5)'), 'LineStyle', '-', 'Color', darkred, 'LineWidth', Swid)
    plot(t3varA, sum(dy3varA(:,1:5)'), 'LineStyle', '--', 'Color', darkblue, 'LineWidth', Swid)
    plot(t3varB + t3varA(svar1b(1)), sum(dy3varB(:,1:5)'), 'LineStyle', '-', 'Color', lightblue, 'LineWidth', Swid)
    plot(t3varB + t3varA(svar1b(1)), sum(dy3varB(:,1:5)'), 'LineStyle', '--', 'Color', darkred, 'LineWidth', Swid)
    plot(t3varBalt + t3varA(svar1b(1)), sum(dy3varBalt(:,1:5)'), 'LineStyle', '-', 'Color', lightred, 'LineWidth', Swid)
    plot(t3varBalt + t3varA(svar1b(1)), sum(dy3varBalt(:,1:5)'), 'LineStyle', '--', 'Color', darkblue, 'LineWidth', Swid)
  
    plot([0 tmaxVar3a+tmaxVar3b+tmaxVar3c], [1/R 1/R], '-.k', 'LineWidth', Rwid)
    ylim([0.2 1])
    yticks([0.2 1/R 1])
    yticklabels({'0.2' '1/R' '1'})
        
    xticks([0, tmaxVar3a, tmaxVar3a+tmaxVar3b])
    xticklabels({'', '', ''})
    xlabel('time')
    xlim([0 xlimVar3])
%infection densities
yyaxis right
    %conventional vax
        p1=plot(t3conA, dy3conA(:,6), 'LineStyle', '-', 'Color', darkblueC,'Marker', 'none', 'LineWidth', IwidC);
        p2=plot(t3conB + t3conA(scon1b(1)), dy3conB(:,6), 'LineStyle', '-', 'Color', lightblueC,'Marker', 'none', 'LineWidth', IwidC);
        p3=plot([tmaxCon3a+tmaxCon3b, tmaxCon3a+tmaxCon3b+tmaxCon3c+ tmaxVar3a+tmaxVar3b+tmaxVar3c],'LineStyle', '-', 'Color', lightredC,'Marker', 'none', 'LineWidth', IwidC);
        p1.Color(4) = contrans1;
        p2.Color(4) = contrans1;
        p3.Color(4) = contrans1;
        
    plot(t3varA, dy3varA(:,6), 'LineStyle', '-', 'Color', darkblue,'Marker', 'none', 'LineWidth', Iwid)
    plot(t3varB + t3varA(svar1b(1)), dy3varB(:,6), 'LineStyle', '-', 'Color', lightblue,'Marker', 'none', 'LineWidth', Iwid)
    plot([tmaxVar3a+tmaxVar3b, tmaxVar3a+tmaxVar3b+tmaxVar3c], [0 0], 'LineStyle', '-', 'Color', lightred,'Marker', 'none', 'LineWidth', Iwid)

    ylim([0 ylimI2])
    yticks([0 0.2 0.4])
ylabel('infecteds')
ax = gca;
set(get(ax,'YLabel'),'Rotation',270)
ax.YColor = 'k'; 
yyaxis left
ax.YColor = 'k'; 
xlim([0 xlimVar3])
box on

subplot(6,9, [28 29 30 31 32 33 37 38 39 40 41 42 46 47 48 49 50 51])
    hold on
    mesh(y2L,x2L,z2L, 'FaceColor', pcol2, 'FaceAlpha', '0.65')
    h1 = fill3(valsM(:,2), valsM(:,1), valsM(:,3), ycol1); 
    h1.FaceAlpha = 0.25;
    plot3(pval,limitsCHI(:,2),  linspace(1,1,Np), 'k', 'LineWidth', 4)
    plot3(pval,TIandII,  linspace(0.995,0.995,Np), 'Color', ycol1, 'LineWidth', 4)
    scatter3(p22a, chi22a, ystarCase2, 150,[.35, 0.26, 0.49],'o', 'filled')
    scatter3(p33a, chi33a, ystarCase3, 150,[.35, 0.26, 0.49],'s', 'filled')
    view([50 20])
    zlabel('across variants, y')
    zlim([0.2 1])
    ylim([chival(1), chival(Nchi)])
    yticks([0.3 0.6 0.9])
    xticks([0.3 0.6 0.9])
    xlim([pval(1), pval(Np)])
    zticks([0.2 0.6 1])
    xlabel('p')
    ylabel('\chi_0')
    grid on
    
subplot(6,9, [7 8 9 16 17 18])
    s= mesh(pval, chival, SVarLim2 - SConLim, 'FaceAlpha', '0.75', 'EdgeColor', 'none');
    s.FaceColor = 'flat';
    hold on
    for i = 1:Np
        p = pval(i);
        chi = TIandII(i);
        [val,idx]=min(abs(chi-chival));
        xx2(i) = SVarLim2(idx,i) - SConLim(idx,i);
    end
    plot3(pval,TIandII,xx2,'Color', ycol1, 'LineWidth', 2)
    
    for i = 1:Np
        p = pval(i);
        chi = limitsCHI(i,2);
        [val,idx]=min(abs(chi-chival));
        xx(i) = SVarLim2(idx,i) - SConLim(idx,i);
    end
    plot3(pval, limitsCHI(:,2), xx,'k', 'LineWidth', 2)
    xlabel('p')
    ylabel('\chi_0')
    zlabel({'remaining'; 'uninfecteds'})
    view([50 47.5])
    ylim([chival(1), chival(Nchi)])
    yticks([0.3 0.6 0.9])
    xticks([0.3 0.6 0.9])
    xlim([pval(1), pval(Np)])
    title({'difference between distributing across'; 'variants and conventional vaccination for:'}, 'FontWeight','Normal')

    
subplot(6,9, [25 26 27 34 35 36])
    s1=mesh(pval, chival, VEVarLim2 - VEConLim, 'FaceAlpha', '0.75', 'EdgeColor', 'none');
    s1.FaceColor = 'flat';
    hold on
    for i = 1:Np
        p = pval(i);
        chi = TIandII(i);
        [val,idx]=min(abs(chi-chival));
        xx2(i) = VEVarLim2(idx,i) - VEConLim(idx,i);
    end
    plot3(pval,TIandII,xx2,'Color', ycol1, 'LineWidth', 2)
    for i = 1:Np
        p = pval(i);
        chi = limitsCHI(i,2);
        [val,idx]=min(abs(chi-chival));
        xx(i) = VEVarLim2(idx,i) - VEConLim(idx,i);
    end
    plot3(pval, limitsCHI(:,2), xx,'k', 'LineWidth', 2)
    xlabel('p')
    ylabel('\chi_0')
    zlabel({'vaccine efficacy'})
    view([50 47.5])
    ylim([chival(1), chival(Nchi)])
    yticks([0.3 0.6 0.9])
    xticks([0.3 0.6 0.9])
    xlim([pval(1), pval(Np)])
    
subplot(6,9, [43 44 45 52 53 54])
    s2=mesh(pval, chival,VMVarLim2 - VMConLim, 'FaceAlpha', '0.75', 'EdgeColor', 'none');
    
    for i = 1:Np
        p = pval(i);
        chi = limitsCHI(i,2);
        [val,idx]=min(abs(chi-chival));
        xx(i) = VMVarLim2(idx,i) - VMConLim(idx,i);
    end
    s2.FaceColor = 'flat';
    hold on
    plot3(pval,TIandII,linspace(0.01,0.01,Np),'Color', ycol1, 'LineWidth', 2)
    plot3(pval, limitsCHI(:,2),xx,'k', 'LineWidth', 2)
    xlabel('p')
    ylabel('\chi_0')
    zlabel({'vaccine matching'})
    view([50 47.5])
    ylim([chival(1), chival(Nchi)])
    yticks([0.3 0.6 0.9])
    xticks([0.3 0.6 0.9])
    xlim([pval(1), pval(Np)])
    mycolormap = customcolormap_preset('pasteljet');
    colormap(mycolormap)
    
    
annotation(figure1,'ellipse',...
    [0.21682616347618 0.940713534361851 0.0178679245283019 0.0245161290322581],...
    'LineStyle','none',...
    'FaceColor',[0.388235294117647 0.192156862745098 0.56078431372549]);

annotation(figure1,'rectangle',...
    [0.507247096280588 0.940500036429209 0.0144373927958834 0.0219354838709677],...
    'Color',[0.388235294117647 0.192156862745098 0.56078431372549],...
    'FaceColor',[0.388235294117647 0.192156862745098 0.56078431372549]);

annotation(figure1,'textbox',...
    [0.309747855917667 0.32258064516129 0.0700892112921088 0.0374193548387097],...
    'String',{'case II'},...
    'LineStyle','none',...
    'FitBoxToText','off');

annotation(figure1,'textbox',...
    [0.49371012006861 0.287096774193548 0.077572975654404 0.0374193548387097],...
    'String','case III',...
    'LineStyle','none',...
    'FitBoxToText','off');

annotation(figure1,'textbox',...
    [0.164807890222985 0.223225806451613 0.0693259005145797 0.0787096774193549],...
    'Color',[0.588235294117647 0.525490196078431 0.101960784313725],...
    'String',{'T_{I/II}'},...
    'LineStyle','none',...
    'FontSize',15,...
    'FitBoxToText','off');

annotation(figure1,'textbox',...
    [0.406231560891938 0.333548387096774 0.0693259005145797 0.0787096774193549],...
    'String','T_{II/III}',...
    'LineStyle','none',...
    'FontSize',15,...
    'FitBoxToText','off');

annotation(figure1,'textbox',...
    [0.264453068397506 0.877982072275551 0.0427556973564265 0.0727272727272726],...
    'String',{'a'},...
    'LineStyle','none',...
    'FontSize',22,...
    'FitBoxToText','off');

annotation(figure1,'textbox',...
    [0.560350241047271 0.875914031620554 0.0427556973564267 0.0727272727272726],...
    'String','b',...
    'LineStyle','none',...
    'FontSize',22,...
    'FitBoxToText','off');

annotation(figure1,'textbox',...
    [0.557973564266179 0.40909090909091 0.042755697356427 0.0727272727272726],...
    'String','c',...
    'LineStyle','none',...
    'FontSize',22,...
    'FitBoxToText','off');

annotation(figure1,'textbox',...
    [0.945500554186848 0.857142857142858 0.0427556973564267 0.0727272727272726],...
    'String','d',...
    'LineStyle','none',...
    'FontSize',18,...
    'FitBoxToText','off');

annotation(figure1,'textbox',...
    [0.943114858705559 0.562987012987015 0.0427556973564267 0.0727272727272725],...
    'String','e',...
    'LineStyle','none',...
    'FontSize',18,...
    'FitBoxToText','off');

annotation(figure1,'textbox',...
    [0.946305378304464 0.280519480519483 0.0427556973564267 0.0727272727272726],...
    'String','f',...
    'LineStyle','none',...
    'FontSize',18,...
    'FitBoxToText','off');
