# Supplementary material for: Mosaic vaccination: How distributing different vaccines across a population could improve epidemic control
Source: Evol Lett. 2021 Aug 23;5(5):458–71. doi: 10.1002/evl3.252 (PMC8484727; doi:10.1002/evl3.252)
Supplement: Supplementary file 2 — Supporting Information [file EVL3-5-458-s001.zip › Code to create figures/fig3.m]

%script to create figure 3 from main text of
%McLeod, Wahl & Mideo 2021

clear
ylimI = 0.2; ylimI2 = 0.4; xlimT = 350;
R = 1.75; %baseline reproductive rate
n = 1; %size of initial population
q = 0; %amount of cross protection : 0 = none, 1 = complete

%vaccine protection values to cycle over
Nchi = 35;
chival = linspace(0.3, 0.9, Nchi);
Np = 36; 
pval = linspace(0.3, 0.9, Np);

%different values of x
Nx = 200;
xval = linspace(0,1,Nx);
omega = 1;
count = 1;
for i0 = 1:Nchi
   i0;
   chi = chival(i0);
   for i1 = 1:Np
        p = pval(i1);
        chi1 = -(-R + log(p*R/(exp(-R + 1)*R*p - exp(-R + 1)*R + 1)) + 1)/(R - 1); 
        if (chi > chi1)
            %compute different metrics for conventional vaccination 
            type0 = [0, 1; 0, 0];
            type0b = [0,0; 0, 1];
            [n0, s2,~, vA0, vA1, vB0, vB1,~] = epifuncVariations(n, p, 1, 1, 1, R, chi, q, type0, 1, 1, 0, 0);
            [n0b, s2b,~, vA0b, vA1b, vB0b, vB1b,~] = epifuncVariations(n, p, 1, 1, 1, R, chi, q, type0b, 1, 1, 0, 0);
        
            nz = size(n0); nzb = size(n0b);
            %unlimited antigenic change
                VEConUnlim(i0,i1) = 1 - ((vA0(1) - vA0(nz(2)))/vA0(1))/((s2(1) - s2(nz(2)))/s2(1)); %vax efficacy
                VMConUnlim(i0,i1) = (vA0(1) - vA0(2))/(vA0(1)-vA0(nz(2))); %matched vax
                SConUnlim(i0,i1) = n0(nz(2)); %remaining uninfecteds
            %limited antigenic change
                %compute averages for vaccine efficacy
                %1 - omega no change occurs, omega antigenic change occurs
                VEffNum = (1-omega)*(vA0(1) - vA0(2)) + omega*0.5*(vA0(1) - vA0(nz(2)) + vA0b(1) - vA0b(nzb(2)));
                VEffDen = (1-omega)*vA0(1) + omega*0.5*(vA0(1) + vA0b(1));
                SEffNum = (1-omega)*(s2(1) - s2(2)) + omega*0.5*(s2(1) - s2(nz(2)) + s2b(1) - s2b(nzb(2)));
                SEffDen = (1-omega)*s2(1) + omega*0.5*(s2(1) + s2b(1));

                VMNum = (1-omega)*(vA0(1) - vA0(2) + vB0(1) - vB0(2)) + omega*0.5*(vA0(1) - vA0(2) + vB0(1) - vB0(3) + vA0b(1) - vA0b(3) + vB0b(1) - vB0b(2));
                VMDen = (1-omega)*(vA0(1) - vA0(2) + vB0(1) - vB0(2)) + omega*0.5*(vA0(1) - vA0(3) + vB0(1) - vB0(3) + vA0b(1) - vA0b(3) + vB0b(1) - vB0b(3));
                VEConLimited(i0,i1) = 1 - (VEffNum/VEffDen)/(SEffNum/SEffDen);
                VMConLimited(i0,i1) = VMNum/VMDen;
                SConLimited(i0,i1) = (1-omega)*n0(2) + omega*0.5*(n0(nz(2)) + n0b(nzb(2)));

            %distributing between targets
                type0 = [0; 0];
                %[n1, s1, ~] = epifuncdet(n, p, 0.5, 1, 1, R, chi, q, type0);
                [n1, s1,~, ~, ~, ~, ~,~] = epifuncVariations(n, p, 0.5, 1, 1, R, chi, q, type0, 1, 1, 0, 0);
        
                %optimal x when for unlimited antigenic change
                    xstar1 =(-exp(chi*(s1(2)*(-s1(2)/(n*(-1 + p)))^(-chi)*R*p - R*s1(2)*p + R*s1(2) + p - 1)/(-1 + p))*R*(-s1(2)/(n*(-1 + p)))^chi*s1(2)*p + exp(chi*(s1(2)*(-s1(2)/(n*(-1 + p)))^(-chi)*R*p - R*s1(2)*p + R*s1(2) + p - 1)/(-1 + p))*R*(-s1(2)/(n*(-1 + p)))^chi*s1(2) + exp(chi*(s1(2)*(-s1(2)/(n*(-1 + p)))^(-chi)*R*p - R*s1(2)*p + R*s1(2) + p - 1)/(-1 + p))*R*p*s1(2) + exp((-1 + chi)*(s1(2)*(-s1(2)/(n*(-1 + p)))^(-chi)*R*p - R*s1(2)*p + R*s1(2) + p - 1)/(-1 + p))*(-s1(2)/(n*(-1 + p)))^chi*p - exp((-1 + chi)*(s1(2)*(-s1(2)/(n*(-1 + p)))^(-chi)*R*p - R*s1(2)*p + R*s1(2) + p - 1)/(-1 + p))*(-s1(2)/(n*(-1 + p)))^chi)/(s1(2)*p*R*(exp(-(-s1(2)/(n*(-1 + p)))^(-chi)*chi*((-s1(2)/(n*(-1 + p)))^chi*R*s1(2)*p - (-s1(2)/(n*(-1 + p)))^chi*R*s1(2) - R*s1(2)*p - (-s1(2)/(n*(-1 + p)))^chi*p + (-s1(2)/(n*(-1 + p)))^chi)/(-1 + p)) - 1));
                    OptXstarInfVal(count,1) = chival(i0);
                    OptXstarInfVal(count,2) = pval(i1);
                    OptXstarInfVal(count,3) = xstar1;
                    OptXStarUnlim(i0,i1) = xstar1;
                %optimal x when  \omega > 0 (limited antigenic change)
                    xstar = ((s1(2)/(n*(1-p)))^(1 - chi)*R*n*p + R*s1(2) - 1)/(R*n*p*(s1(2)/(n*(1-p)))^(1 - chi)*chi);
                    OptXstarVal(count,1) = chival(i0);
                    OptXstarVal(count,2) = pval(i1);
                    OptXstarVal(count,3) = xstar;
                    OptXStarLim(i0,i1) = xstar;
                %compute outcome with unlimited change
                %two possible sequences of antigenic change
                    type2a = [0,1,1;0,0,1];
                    type2b = [0,0,1;0,1,1];
                    [n0a, s2a, ~, vA0a, vA1a, vB0a, vB1a,~] = epifuncVariations(n, p, xstar1, 1, 1, R, chi, q, type2a, 1, 1, 0, 0);
        
                    [n0b, s2b, ~, vA0b, vA1b, vB0b, vB1b,~] = epifuncVariations(n, p, xstar1, 1, 1, R, chi, q, type2b, 1, 1, 0, 0);
                    nza = size(n0a);
                    nzb = size(n0b);
                    %total vaccinated that are infected
                    VItot2a = vA0a(1) - vA0a(nza(2)) + vB0a(1) - vB0a(nza(2)) + vA1a(1) - vA1a(nza(2)) + vB1a(1) - vB1a(nza(2));
                    VItot2b = vA0b(1) - vA0b(nzb(2)) + vB0b(1) - vB0b(nzb(2)) + vA1b(1) - vA1b(nzb(2)) + vB1b(1) - vB1b(nzb(2));

                    %total vaccinated that are infected by matched strain
                    Vprim2a = vA0a(1) - vA0a(2) + vB0a(1) - vB0a(3);
                    Vprim2b = vA0b(1) - vA0b(3) + vB0b(1) - vB0b(2);

                    %vaccine efficacy 
                    VaxeffNum = 0.5*(VItot2a + VItot2b); %total vaccinated that are infected across two sequences
                    VaxeffDen = 0.5*(vA0a(1) + vB0a(1)) + 0.5*(vA0b(1) + vB0b(1)); %total vaccinated
                    VaxeffSNum = 0.5*(s2a(1) - s2a(nza(2))) + 0.5*(s2b(1) - s2b(nzb(2))); %total unvaccinated infected
                    VaxeffSDen = 0.5*(s2a(1) + s2b(1)); %total unvaccinated

                    %total remaining susceptibles
                    nA = n0a(nza(2));
                    nB = n0b(nzb(2));

                    VETarUnlim(i0,i1) = 1 - (VaxeffNum/VaxeffDen)/(VaxeffSNum/VaxeffSDen);
                    VMTarUnlim(i0,i1) = (Vprim2a + Vprim2b)/(VItot2a + VItot2b); %matched vax
                    STarUnlim(i0,i1) = 0.5*(nA + nB); %remaining uninfecteds

                %compute outcome with limited antigenic change
                %two possible sequences of antigenic change
                    type2a = [0,1;0,0];
                    type2b = [0,0;0,1];
                    [n0a, s2a, ~, vA0a, vA1a, vB0a, vB1a,~] = epifuncVariations(n, p, xstar, 1, 1, R, chi, q, type2a, 1, 1, 0, 0);
                    [n0b, s2b, ~, vA0b, vA1b, vB0b, vB1b,~] = epifuncVariations(n, p, xstar, 1, 1, R, chi, q, type2b, 1, 1, 0, 0);
                    
                    nza = size(n0a); nzb = size(n0b);
                    %total vaccinated that are infected
                    VItot2a = vA0a(1) - vA0a(nza(2)) + vB0a(1) - vB0a(nza(2)) + vA1a(1) - vA1a(nza(2)) + vB1a(1) - vB1a(nza(2));
                    VItot2b = vA0b(1) - vA0b(nzb(2)) + vB0b(1) - vB0b(nzb(2)) + vA1b(1) - vA1b(nzb(2)) + vB1b(1) - vB1b(nzb(2));
                    VItot2c = vA0a(1) - vA0a(2) + vB0a(1) - vB0a(2) + vA1a(1) - vA1a(2) + vB1a(1) - vB1a(2);
                    VItot2d = vA0b(1) - vA0b(2) + vB0b(1) - vB0b(2) + vA1b(1) - vA1b(2) + vB1b(1) - vB1b(2);

                    %total vaccinated that are infected by matched strain
                    Vprim2a = vA0a(1) - vA0a(2) + vB0a(1) - vB0a(3);
                    Vprim2b = vA0b(1) - vA0b(3) + vB0b(1) - vB0b(2);
                    Vprim2c = vA0a(1) - vA0a(2) + vB0a(1) - vB0a(2);
                    Vprim2d = vA0b(1) - vA0b(2) + vB0b(1) - vB0b(2);


                    VaxeffNum = (1-omega)*0.5*(VItot2c + VItot2d) + omega*0.5*(VItot2a + VItot2b);
                    VaxeffDen = 0.5*(vA0a(1) + vB0a(1) + vA0b(1) + vB0b(1));
                    VaxeffSNum = (1-omega)*0.5*(s2a(1) - s2a(2)+ s2b(1) - s2b(2)) + omega*0.5*(s2a(1) - s2a(nza(2))+s2b(1) - s2b(nzb(2)));
                    VaxeffSDen = 0.5*(s2a(1) + s2b(1));

                    %total remaining susceptibles
                    nA = n0a(nza(2));
                    nB = n0b(nzb(2));
                    nC = n0a(2);
                    nD = n0b(2);

                    VETarLimited(i0,i1) = 1 - (VaxeffNum/VaxeffDen)/(VaxeffSNum/VaxeffSDen);
                    VMTarLimited(i0,i1) = ((1-omega)*0.5*(Vprim2c+Vprim2d) + omega*0.5*(Vprim2a + Vprim2b))/((1-omega)*0.5*(VItot2c + VItot2d) + omega*0.5*(VItot2a + VItot2b));
                    STarLimited(i0,i1) = (1-omega)*0.5*(nC + nD)+ omega*0.5*(nA + nB);
        
        end

        count = count + 1;
    end
end

for i = 1:Np
    p = pval(i);
    limitsCHI(i,1) = -(-R + log(p*R/(exp(-R + 1)*R*p - exp(-R + 1)*R + 1)) + 1)/(R - 1);
    limitsCHI(i,2) = (R-1)/(R*p);
end

valsM = zeros(Np*2,3);
for i = 1:Np
    p = pval(i);
    chi1 = -(-R + log(p*R/(exp(-R + 1)*R*p - exp(-R + 1)*R + 1)) + 1)/(R - 1); 
    TIandII(i) = chi1;
    valsM(i,1) = chi1;
    valsM(i,2) = p;
    valsM(i,3) = 0;
    valsM(2*Np+1-i,1) = chi1;
    valsM(2*Np+1-i,2) = p;
    valsM(2*Np+1-i,3) = 1;
end


%interpolate surface over optimal xstar values
nStarInf = size(OptXstarInfVal);
[xInfStar, yInfStar] = meshgrid(0:0.05:1, 0:0.05:1);
zInfStar = griddata(OptXstarInfVal(2:nStarInf(1),1),OptXstarInfVal(2:nStarInf(1),2),OptXstarInfVal(2:nStarInf(1),3),xInfStar,yInfStar);


delta = 1; beta  = R/delta; q = 0; 
n = 1; x = 1; yA = 1; yB = 1; i0 = 0.00001;
tmaxCon2a = 120; tmaxCon2b = 50; tmaxCon2c = 50;
tmaxCon3a = 20; tmaxCon3b = 30; tmaxCon3c = 20;
tmaxTar2a = 130; tmaxTar2b = 130; tmaxTar2c = 100;
tmaxTar3a = 20; tmaxTar3b = 50; tmaxTar3c = 40;

xlimCon2 = tmaxCon2a + tmaxCon2b + tmaxCon2c;
xlimCon3 = tmaxCon3a + tmaxCon3b + tmaxCon3c;
xlimTar2 = tmaxTar2a + tmaxTar2b + tmaxTar2c;
xlimTar3 = tmaxTar3a + tmaxTar3b + tmaxTar3c;

%width of lines in graphs
Iwid = 2; %infecteds
IwidC = 1.2;
Swid = 3; %susceptibles
Swid2 = 3;
SwidC = 1.2;
contrans1 = 0.5;
contrans2 = 0.5;
Rwid = 1.15; %1/R reference

pars2a = [beta,delta,chi,q,0,0];
pars2b = [beta,delta,chi,q,1,0];
pars2c = [beta,delta,chi,q,0,1];
pars2d = [beta,delta,chi,q,1,1];
%case II
chi = 0.6; p = 0.6; 
pars2a = [beta,delta,chi,q,0,0];
pars2b = [beta,delta,chi,q,1,0];
pars2c = [beta,delta,chi,q,0,1];
pars2d = [beta,delta,chi,q,1,1];
%conventional vaccination
    %first epidemic wave
        init1 = [n*(1-p)-i0, n*p*x*yA, n*p*x*(1-yA), n*p*(1-x)*yB, n*p*(1-x)*(1-yB),i0];
        [t2conA,dy2conA] = ode45(@(t,y)odeS(t,y,pars2a),[0,tmaxCon2a], init1);
    %second epidemic wave
        scon1 = size(t2conA);
        init2 = [dy2conA(scon1(1),1)-i0,dy2conA(scon1(1),2),dy2conA(scon1(1),3),dy2conA(scon1(1),4),dy2conA(scon1(1),5),i0];
        [t2conB,dy2conB] = ode45(@(t,y)odeS(t,y,pars2b),[0,tmaxCon2b], init2);
%distributing between targets
    %find optimal x
        type0 = [0; 0];
        [n1, s1,~,~,~,~,~,~] = epifuncVariations(n, p, 0.5, 1, 1, R, chi, q, type0, 1, 1, 0, 0);
                    
        %optimal x for unlimited antigenic change
        xstar1 =(-exp(chi*(s1(2)*(-s1(2)/(n*(-1 + p)))^(-chi)*R*p - R*s1(2)*p + R*s1(2) + p - 1)/(-1 + p))*R*(-s1(2)/(n*(-1 + p)))^chi*s1(2)*p + exp(chi*(s1(2)*(-s1(2)/(n*(-1 + p)))^(-chi)*R*p - R*s1(2)*p + R*s1(2) + p - 1)/(-1 + p))*R*(-s1(2)/(n*(-1 + p)))^chi*s1(2) + exp(chi*(s1(2)*(-s1(2)/(n*(-1 + p)))^(-chi)*R*p - R*s1(2)*p + R*s1(2) + p - 1)/(-1 + p))*R*p*s1(2) + exp((-1 + chi)*(s1(2)*(-s1(2)/(n*(-1 + p)))^(-chi)*R*p - R*s1(2)*p + R*s1(2) + p - 1)/(-1 + p))*(-s1(2)/(n*(-1 + p)))^chi*p - exp((-1 + chi)*(s1(2)*(-s1(2)/(n*(-1 + p)))^(-chi)*R*p - R*s1(2)*p + R*s1(2) + p - 1)/(-1 + p))*(-s1(2)/(n*(-1 + p)))^chi)/(s1(2)*p*R*(exp(-(-s1(2)/(n*(-1 + p)))^(-chi)*chi*((-s1(2)/(n*(-1 + p)))^chi*R*s1(2)*p - (-s1(2)/(n*(-1 + p)))^chi*R*s1(2) - R*s1(2)*p - (-s1(2)/(n*(-1 + p)))^chi*p + (-s1(2)/(n*(-1 + p)))^chi)/(-1 + p)) - 1));
        xstarcaseII = xstar1;
    %first epidemic wave
        init1 = [n*(1-p)-i0, n*p*xstar1*yA, n*p*xstar1*(1-yA), n*p*(1-xstar1)*yB, n*p*(1-xstar1)*(1-yB),i0];
        [t2tarA,dy2tarA] = ode45(@(t,y)odeS(t,y,pars2a),[0,tmaxTar2a], init1);
        star1 = size(t2tarA);
    %two possible second epidemic waves
        init2 = [dy2tarA(star1(1),1)-i0, dy2tarA(star1(1),2), dy2tarA(star1(1),3), dy2tarA(star1(1),4),dy2tarA(star1(1),5),i0];
        [t2tarB,dy2tarB] = ode45(@(t,y)odeS(t,y,pars2b),[0,tmaxTar2b], init2);
        [t2tarBalt,dy2tarBalt] = ode45(@(t,y)odeS(t,y,pars2c),[0,tmaxTar2b], init2);
    %third epidemic wave
        star2 = size(t2tarB);
        init3 = [dy2tarB(star2(1),1)-i0, dy2tarB(star2(1),2), dy2tarB(star2(1),3), dy2tarB(star2(1),4),dy2tarB(star2(1),5),i0];
        [t2tarC,dy2tarC] = ode45(@(t,y)odeS(t,y,pars2d),[0,tmaxTar2c], init3);
        
%case III
chi = 0.8; p = 0.8; 
pars3a = [beta,delta,chi,q,0,0];
pars3b = [beta,delta,chi,q,1,0];
pars3c = [beta,delta,chi,q,0,1];
pars3d = [beta,delta,chi,q,1,1];
%conventional vaccination
    %first epidemic wave
        init1 = [n*(1-p)-i0, n*p*x*yA, n*p*x*(1-yA), n*p*(1-x)*yB, n*p*(1-x)*(1-yB),i0];
        [t3conA,dy3conA] = ode45(@(t,y)odeS(t,y,pars3a),[0,tmaxCon3a], init1);
    %second epidemic wave
        scon1b = size(t3conA);
        init2 = [dy3conA(scon1b(1),1)-i0,dy3conA(scon1b(1),2),dy3conA(scon1b(1),3),dy3conA(scon1b(1),4),dy3conA(scon1b(1),5),i0];
        [t3conB,dy3conB] = ode45(@(t,y)odeS(t,y,pars3b),[0,tmaxCon3b], init2);
%distributing between targets
    %find optimal x
        type0 = [0; 0];
        [n1, s1,~,~,~,~,~,~] = epifuncVariations(n, p, 0.5, 1, 1, R, chi, q, type0, 1, 1, 0, 0);
          
        %optimal x for unlimited antigenic change
        xstar1 =(-exp(chi*(s1(2)*(-s1(2)/(n*(-1 + p)))^(-chi)*R*p - R*s1(2)*p + R*s1(2) + p - 1)/(-1 + p))*R*(-s1(2)/(n*(-1 + p)))^chi*s1(2)*p + exp(chi*(s1(2)*(-s1(2)/(n*(-1 + p)))^(-chi)*R*p - R*s1(2)*p + R*s1(2) + p - 1)/(-1 + p))*R*(-s1(2)/(n*(-1 + p)))^chi*s1(2) + exp(chi*(s1(2)*(-s1(2)/(n*(-1 + p)))^(-chi)*R*p - R*s1(2)*p + R*s1(2) + p - 1)/(-1 + p))*R*p*s1(2) + exp((-1 + chi)*(s1(2)*(-s1(2)/(n*(-1 + p)))^(-chi)*R*p - R*s1(2)*p + R*s1(2) + p - 1)/(-1 + p))*(-s1(2)/(n*(-1 + p)))^chi*p - exp((-1 + chi)*(s1(2)*(-s1(2)/(n*(-1 + p)))^(-chi)*R*p - R*s1(2)*p + R*s1(2) + p - 1)/(-1 + p))*(-s1(2)/(n*(-1 + p)))^chi)/(s1(2)*p*R*(exp(-(-s1(2)/(n*(-1 + p)))^(-chi)*chi*((-s1(2)/(n*(-1 + p)))^chi*R*s1(2)*p - (-s1(2)/(n*(-1 + p)))^chi*R*s1(2) - R*s1(2)*p - (-s1(2)/(n*(-1 + p)))^chi*p + (-s1(2)/(n*(-1 + p)))^chi)/(-1 + p)) - 1));
       
        xstarcaseIII = xstar1;
    %first epidemic wave
        init1 = [n*(1-p)-i0, n*p*xstar1*yA, n*p*xstar1*(1-yA), n*p*(1-xstar1)*yB, n*p*(1-xstar1)*(1-yB),i0];
        [t3tarA,dy3tarA] = ode45(@(t,y)odeS(t,y,pars3a),[0,tmaxTar3a], init1);
        star1b = size(t3tarA);
    %two possible second epidemic waves
        init2 = [dy3tarA(star1b(1),1)-i0, dy3tarA(star1b(1),2), dy3tarA(star1b(1),3), dy3tarA(star1b(1),4),dy3tarA(star1b(1),5),i0];
        [t3tarB,dy3tarB] = ode45(@(t,y)odeS(t,y,pars3b),[0,tmaxTar3b], init2);
        [t3tarBalt,dy3tarBalt] = ode45(@(t,y)odeS(t,y,pars3c),[0,tmaxTar3b], init2);
    %third epidemic wave
        star2b = size(t3tarB);
        init3 = [dy3tarB(star2b(1),1)-i0, dy3tarB(star2b(1),2), dy3tarB(star2b(1),3), dy3tarB(star2b(1),4),dy3tarB(star2b(1),5),i0];
        [t3tarC,dy3tarC] = ode45(@(t,y)odeS(t,y,pars3d),[0,tmaxTar3c], init3);

%colors used in figure

darkblue =[0, 0.28, 0.73]; % 
lightblue = [0.70, 1, 1];% 
darkred = [1, 0.03, 0];	%
lightred = [1, 0.8, 0.7961];%
infectCon = [0.70, 0.75, 0.71];% 

darkblueC = [0.7, 0.75, 0.71]; 
darkredC = [0.7, 0.75, 0.71];
lightblueC = [0.7, 0.75, 0.71];
lightredC = [0.7, 0.75, 0.71];


%create figure

figure1 = figure
subplot(6,9, [1 2 3 10 11 12 19 20 21])
hold on
title({'case II, '}, 'FontWeight','Normal')
%susceptible densities
    %add conventional vaccine trajectories
        p1 = plot(t2conA,sum(dy2conA(:,1:5)'), 'LineStyle', '-', 'Color', darkredC, 'LineWidth', SwidC,'HandleVisibility', 'off');
        p2 = plot(t2conA,sum(dy2conA(:,1:5)'), 'LineStyle', '--', 'Color', darkblueC, 'LineWidth', SwidC,'HandleVisibility', 'off');
        p3 = plot(t2conB + t2conA(scon1(1)), sum(dy2conB(:,1:5)'), 'LineStyle', '-', 'Color', darkredC,  'LineWidth', SwidC,'HandleVisibility', 'off');
        p4 = plot(t2conB + t2conA(scon1(1)), sum(dy2conB(:,1:5)'), 'LineStyle', '--', 'Color', lightblueC, 'LineWidth', SwidC,'HandleVisibility', 'off');
        scon2val = size(t2conB);    
        x1 = linspace(tmaxCon2a + tmaxCon2b, tmaxCon2a + tmaxCon2b + tmaxCon2c + tmaxTar2a+tmaxTar2b + tmaxTar2c, 5);
        y1 = linspace(sum(dy2conB(scon2val(1),1:5)),sum(dy2conB(scon2val(1),1:5)),5);
        p5 = plot(x1,y1, 'LineStyle', '-', 'Color', lightblueC, 'LineWidth', SwidC,'HandleVisibility', 'off');    
        p6 = plot(x1,y1, 'LineStyle', '--', 'Color', lightredC, 'LineWidth', SwidC);
        p1.Color(4) = contrans1;
        p2.Color(4) = contrans2;
        p3.Color(4) = contrans1;
        p4.Color(4) = contrans2;
        p5.Color(4) = contrans1;
        p6.Color(4) = contrans2;
        
    plot(t2tarA, sum(dy2tarA(:,1:5)'), 'LineStyle', '-', 'Color', darkblue, 'HandleVisibility', 'off', 'LineWidth', Swid)
    plot(t2tarA, sum(dy2tarA(:,1:5)'), 'LineStyle', '--', 'Color', darkred, 'HandleVisibility', 'off', 'LineWidth', Swid)
    plot(t2tarB + t2tarA(star1(1)), sum(dy2tarB(:,1:5)'), 'LineStyle', '-', 'Color', lightred, 'HandleVisibility', 'off', 'LineWidth', Swid)
    plot(t2tarB + t2tarA(star1(1)), sum(dy2tarB(:,1:5)'), 'LineStyle', '--', 'Color', darkblue, 'HandleVisibility', 'off', 'LineWidth', Swid)
    plot(t2tarBalt + t2tarB(star1(1)), sum(dy2tarBalt(:,1:5)'), 'LineStyle', '-', 'Color', darkred, 'HandleVisibility', 'off', 'LineWidth', Swid)
    plot(t2tarBalt + t2tarB(star1(1)), sum(dy2tarBalt(:,1:5)'), 'LineStyle', '--', 'Color', lightblue, 'HandleVisibility', 'off', 'LineWidth', Swid)
    
    salt = size(t2tarBalt);
    plot(t2tarC + t2tarB(star2(1))+t2tarA(star1(1)), sum(dy2tarC(:,1:5)'), 'LineStyle', '-', 'Color', lightred, 'HandleVisibility', 'off', 'LineWidth', Swid)
    plot(t2tarC + t2tarB(star2(1))+t2tarA(star1(1)), sum(dy2tarC(:,1:5)'), 'LineStyle', '--', 'Color', lightblue, 'HandleVisibility', 'off', 'LineWidth', Swid)
    plot([t2tarB(star2(1))+t2tarA(star1(1)),t2tarB(star2(1))+t2tarA(star1(1))+tmaxTar3c+tmaxTar3b+tmaxTar3b], [sum(dy2tarBalt(salt(1),1:5)),sum(dy2tarBalt(salt(1),1:5))], 'LineStyle', '-', 'Color', lightred, 'HandleVisibility', 'off', 'LineWidth', Swid)
    plot([t2tarB(star2(1))+t2tarA(star1(1)),t2tarB(star2(1))+t2tarA(star1(1))+tmaxTar3c+tmaxTar3b+tmaxTar3b], [sum(dy2tarBalt(salt(1),1:5)),sum(dy2tarBalt(salt(1),1:5))], 'LineStyle', '--', 'Color', lightblue, 'HandleVisibility', 'off', 'LineWidth', Swid)
    plot([0 tmaxTar2a + tmaxTar2b + tmaxTar2c], [1/R 1/R], '-.k', 'HandleVisibility', 'off', 'LineWidth', Rwid)
    

    
    ylim([0.2 1])
    yticks([0.2 1/R 1])
    yticklabels({'0.2' '1/R' '1'})
    ylabel('remaining uninfecteds, S_n')
    xticks([0, tmaxTar2a, tmaxTar2a + tmaxTar2b])
    xticklabels({'', '', ''})
    xlabel('time')
    xlim([0 xlimTar2])
%infection densities
yyaxis right
hold on
    %conventionl vaccine
    p1=plot(t2conA, dy2conA(:,6), 'LineStyle', '-', 'Color', darkblueC, 'LineWidth', IwidC,'Marker','none');
    p2=plot(t2conB + t2conA(scon1(1)), dy2conB(:,6), 'LineStyle', '-', 'Color', lightblueC, 'LineWidth', IwidC,'Marker','none');
    p1.Color(4) = contrans1;
    p2.Color(4) = contrans2;
    
    plot(t2tarA, dy2tarA(:,6), 'LineStyle', '-', 'Color', darkblue, 'DisplayName', 'A_0B_0', 'LineWidth', Iwid,'Marker','none')
    plot(t2tarB + t2tarA(star1(1)), dy2tarB(:,6), 'LineStyle', '-', 'Color', lightred,  'DisplayName', 'A_1B_0', 'LineWidth', Iwid,'Marker','none')
    plot(t2tarBalt + t2tarB(star1(1)), dy2tarBalt(:,6), 'LineStyle', '-', 'Color', lightblue, 'DisplayName', 'A_0B_1', 'LineWidth', Iwid,'Marker','none')
    salt = size(t2tarBalt);
    plot(t2tarC + t2tarB(star2(1))+t2tarA(star1(1)), dy2tarC(:,6), 'LineStyle', '-', 'Color', lightblue, 'DisplayName', 'A_1B_1', 'LineWidth', Iwid,'Marker','none')
    ylim([0 ylimI])
    yticks([0 0.1 0.2])
ax = gca;
ax.YColor = 'k'; 
yyaxis left
ax.YColor = 'k';
box on


subplot(6,9, [4 5 6 13 14 15 22 23 24])
title({'case III, '}, 'FontWeight','Normal')
hold on
    %conventional vax
        p1 = plot(t3conA,sum(dy3conA(:,1:5)'), 'LineStyle', '-', 'Color', darkblueC, 'LineWidth', SwidC);
        p2 = plot(t3conA,sum(dy3conA(:,1:5)'), 'LineStyle', '--', 'Color', darkredC, 'LineWidth', SwidC);
        p3 = plot(t3conB + tmaxCon3a, sum(dy3conB(:,1:5)'), 'LineStyle', '-', 'Color', darkredC, 'LineWidth', SwidC);
        p4 = plot(t3conB + tmaxCon3a, sum(dy3conB(:,1:5)'), 'LineStyle', '--', 'Color', lightblueC, 'LineWidth', SwidC);
        sizet3B = size(t3conB);
        p5 = plot([tmaxCon3a+tmaxCon3b, tmaxCon3a+tmaxCon3b+tmaxCon3c+tmaxTar3a+tmaxTar3b+tmaxTar3b], [sum(dy3conB(sizet3B(1),1:5)'),sum(dy3conB(sizet3B(1),1:5)')], '-', 'Color', lightblueC, 'LineWidth', SwidC);
        p6 = plot([tmaxCon3a+tmaxCon3b, tmaxCon3a+tmaxCon3b+tmaxCon3c+tmaxTar3a+tmaxTar3b+tmaxTar3b], [sum(dy3conB(sizet3B(1),1:5)'),sum(dy3conB(sizet3B(1),1:5)')], '--', 'Color', lightredC, 'LineWidth', SwidC);        
        p1.Color(4) = contrans1;
        p2.Color(4) = contrans2;
        p3.Color(4) = contrans1;
        p4.Color(4) = contrans2;
        p5.Color(4) = contrans1;
        p6.Color(4) = contrans2;
        %between targets
    plot(t3tarA, sum(dy3tarA(:,1:5)'), 'LineStyle', '-', 'Color', darkblue, 'HandleVisibility', 'off', 'LineWidth', Swid2)
    plot(t3tarA, sum(dy3tarA(:,1:5)'), 'LineStyle', '--', 'Color', darkred, 'HandleVisibility', 'off', 'LineWidth', Swid2)   
    plot(t3tarB + t3tarA(star1b(1)), sum(dy3tarB(:,1:5)'), 'LineStyle', '-', 'Color', lightred, 'HandleVisibility', 'off', 'LineWidth', Swid2)
    plot(t3tarB + t3tarA(star1b(1)), sum(dy3tarB(:,1:5)'), 'LineStyle', '--', 'Color', darkblue, 'HandleVisibility', 'off', 'LineWidth', Swid2)  
    plot(t3tarBalt + t3tarA(star1b(1)), sum(dy3tarBalt(:,1:5)'), 'LineStyle', '-', 'Color', lightblue, 'LineWidth', Swid)
    plot(t3tarBalt + t3tarA(star1b(1)), sum(dy3tarBalt(:,1:5)'), 'LineStyle', '--', 'Color', darkred, 'LineWidth', Swid)
    salt = size(t3tarBalt);
    plot(t3tarC + t3tarB(star2b(1))+t3tarA(star1b(1)), sum(dy3tarC(:,1:5)'), 'LineStyle', '-', 'Color', lightred, 'HandleVisibility', 'off', 'LineWidth', Swid)
    plot(t3tarC + t3tarB(star2b(1))+t3tarA(star1b(1)), sum(dy3tarC(:,1:5)'), 'LineStyle', '--', 'Color', lightblue, 'HandleVisibility', 'off', 'LineWidth', Swid) 
    plot([t3tarB(star2b(1))+t3tarA(star1b(1)),t3tarB(star2b(1))+t3tarA(star1b(1))+tmaxTar3c], [sum(dy3tarBalt(salt(1),1:5)),sum(dy3tarBalt(salt(1),1:5))], 'LineStyle', '-', 'Color', lightred, 'HandleVisibility', 'off', 'LineWidth', Swid)
    plot([t3tarB(star2b(1))+t3tarA(star1b(1)),t3tarB(star2b(1))+t3tarA(star1b(1))+tmaxTar3c], [sum(dy3tarBalt(salt(1),1:5)),sum(dy3tarBalt(salt(1),1:5))], 'LineStyle', '--', 'Color', lightblue, 'HandleVisibility', 'off', 'LineWidth', Swid)
    plot([0 tmaxTar3a+tmaxTar3b+tmaxTar3c], [1/R 1/R], '-.k', 'HandleVisibility', 'off', 'LineWidth', Rwid)

        
    ylim([0.2 1])
    yticks([0.2 1/R 1])
    yticklabels({'0.2' '1/R' '1'})
    xticks([0, tmaxTar3a, tmaxTar3a+tmaxTar3b])
    xticklabels({'', '', ''})
    xlabel('time')
    xlim([0 xlimTar3])
%infection densities
yyaxis right
    %conventional vax
        p1 = plot(t3conA, dy3conA(:,6), 'LineStyle', '-', 'Color', darkblueC,'Marker', 'none', 'LineWidth', IwidC);
        p2 = plot(t3conB + t3conA(scon1b(1)), dy3conB(:,6), 'LineStyle', '-', 'Color', lightblueC,'Marker', 'none', 'LineWidth', IwidC);
        p3 = plot([tmaxCon3a+tmaxCon3b, tmaxCon3a+tmaxCon3b+tmaxCon3c+ tmaxTar3a+tmaxTar3b+tmaxTar3c], 'LineStyle', '-', 'Color', lightredC,'Marker', 'none', 'LineWidth', IwidC);
        p1.Color(4) = contrans1;
        p2.Color(4) = contrans1;
        p3.Color(4) = contrans1;
    plot(t3tarA, dy3tarA(:,6), 'LineStyle', '-', 'Color', darkblue, 'Marker', 'none', 'DisplayName', 'A_0B_0', 'LineWidth', Iwid)
    plot(t3tarB + t3tarA(star1b(1)), dy3tarB(:,6), 'LineStyle', '-', 'Color', lightred, 'Marker', 'none', 'DisplayName', 'A_1B_0', 'LineWidth', Iwid)
    plot(t3tarBalt + t3tarA(star1b(1)), dy3tarBalt(:,6), 'LineStyle', '-', 'Color', lightblue, 'Marker', 'none','DisplayName', 'A_0B_1', 'LineWidth', Iwid)
    salt = size(t3tarBalt);
    plot(t3tarC + tmaxTar3a+tmaxTar3b, dy3tarC(:,6), 'LineStyle', '-', 'Color', lightblue,'Marker', 'none',  'DisplayName', 'A_1B_1', 'LineWidth', Iwid)
    plot(t3tarC + tmaxTar3a+tmaxTar3b, dy3tarC(:,6), 'LineStyle', '-', 'Color', lightblue,'Marker', 'none',  'DisplayName', 'A_1B_1', 'LineWidth', Iwid)
    plot([tmaxTar3a+tmaxTar3b, tmaxTar3a+tmaxTar3b+tmaxTar3c], [0,0], 'LineStyle', '-', 'Color', lightred,'Marker', 'none', 'HandleVisibility', 'off', 'LineWidth', Iwid)
    
    ylim([0 ylimI2])
    yticks([0 0.2 0.4])
    xlim([0 xlimTar3])
    
ylabel('infecteds')
ax = gca;
set(get(ax,'YLabel'),'Rotation',270)
ax.YColor = 'k'; 
yyaxis left
ax.YColor = 'k';
box on

subplot(6,9, [28 29 30 31 32 33 37 38 39 40 41 42 46 47 48 49 50 51])
    pcol = [0.70, 0.52, 0.75]; 
    pcol2 = [0.60,0.4,0.8];
    ycol1 = [0.98  0.93 0.36];
    gcol = [0.23 0.48 0.34]; 
    mesh(yInfStar,xInfStar,zInfStar,'FaceColor', gcol, 'FaceAlpha','0.65')
    hold on
    plot3(pval, limitsCHI(:,2), linspace(0.55,0.52,Np),'k', 'LineWidth', 4)
    plot3(pval, TIandII, linspace(1,1,Np),'color',ycol1, 'LineWidth', 4)
    mesh(yInfStar,xInfStar,1-zInfStar,'FaceColor', pcol2, 'FaceAlpha', '0.65')
    scatter3(0.6, 0.6, 1-xstarcaseII, 150,[.35, 0.26, 0.49],'o', 'filled')
    scatter3(0.8, 0.8, 1-xstarcaseIII, 150,[.35, 0.26, 0.49],'s', 'filled')
    h1 = fill3(valsM(:,2), valsM(:,1), valsM(:,3), ycol1, 'EdgeColor', 'k');
    h1.FaceAlpha = 0.25;
    ylabel('\chi_0')
    xlabel('p')
    zlabel('across targets, x')
    view([50 20])
    ylim([chival(1), chival(Nchi)])
    yticks([0.3 0.6 0.9])
    xticks([0.3 0.6 0.9])
    zticks([0 0.5 1])
    xlim([pval(1), pval(Np)])
    zlim([0 1])

subplot(6,9, [7 8 9 16 17 18])
    s= mesh(pval, chival, STarUnlim - SConUnlim, 'FaceAlpha', '0.75', 'EdgeColor', 'none');
    s.FaceColor = 'flat';
    hold on
    plot3(pval,TIandII,linspace(0.01,0.01,Np),'Color', ycol1, 'LineWidth', 2)
    plot3(pval, limitsCHI(:,2), max(STarUnlim - SConUnlim),'k', 'LineWidth', 2)
    xlabel('p')
    ylabel('\chi_0')
    zlabel({'remaining'; 'uninfecteds'}) %zlabel('S_n(x) - S_n(c)')
    view([50 47.5])
    ylim([chival(1), chival(Nchi)])
    yticks([0.3 0.6 0.9])
    xticks([0.3 0.6 0.9])
    xlim([pval(1), pval(Np)])
    title({'difference between distributing across'; 'targets and conventional vaccination for:'}, 'FontWeight','Normal')

subplot(6,9, [25 26 27 34 35 36])
    s1=mesh(pval, chival, VETarUnlim - VEConUnlim, 'FaceAlpha', '0.75', 'EdgeColor', 'none');
    
    s1.FaceColor = 'flat';
    hold on
    plot3(pval,TIandII,linspace(0.01,0.01,Np),'Color', ycol1,  'LineWidth', 2)
    plot3(pval, limitsCHI(:,2), max(VETarUnlim - VMConUnlim),'k', 'LineWidth', 2)
    xlabel('p')
    ylabel('\chi_0')
    zlabel({'vaccine efficacy'}) %VE(x) - VE(c)')
    view([50 47.5])
    ylim([chival(1), chival(Nchi)])
    yticks([0.3 0.6 0.9])
    xticks([0.3 0.6 0.9])
    xlim([pval(1), pval(Np)])

subplot(6,9, [43 44 45 52 53 54])
    s2=mesh(pval, chival,VMTarUnlim - VMConUnlim, 'FaceAlpha', '0.75', 'EdgeColor', 'none');
    
    for i = 1:Np
        p = pval(i);
        chi = limitsCHI(i,2);
        [val,idx]=min(abs(chi-chival));
        xx(i) = VMTarUnlim(idx,i) - VMConUnlim(idx,i);
    end
    s2.FaceColor = 'flat';
    hold on
    plot3(pval,TIandII,linspace(0.01,0.01,Np),'Color', ycol1,  'LineWidth', 2)
    plot3(pval, limitsCHI(:,2), xx,'k', 'LineWidth', 2)
    xlabel('p')
    ylabel('\chi_0')
    zlabel({'vaccine matching'})
    view([50 47.5])
    ylim([chival(1), chival(Nchi)])
    yticks([0.3 0.6 0.9])
    xticks([0.3 0.6 0.9])
    xlim([pval(1), pval(Np)])
    
    mycolormap = customcolormap_preset('pasteljet');
    colormap(mycolormap)
    %colormap(flipud(lines))
    
annotation(figure1,'ellipse',...
    [0.21682616347618 0.940713534361851 0.0178679245283019 0.0245161290322581],...
    'LineStyle','none',...
    'FaceColor',[0.388235294117647 0.192156862745098 0.56078431372549]);

annotation(figure1,'rectangle',...
    [0.507247096280588 0.940500036429209 0.0144373927958834 0.0219354838709677],...
    'Color',[0.388235294117647 0.192156862745098 0.56078431372549],...
    'FaceColor',[0.388235294117647 0.192156862745098 0.56078431372549]);

annotation(figure1,'textbox',...
    [0.309747855917667 0.32258064516129 0.0700892112921088 0.0374193548387097],...
    'String',{'case II'},...
    'LineStyle','none',...
    'FitBoxToText','off');

annotation(figure1,'textbox',...
    [0.49371012006861 0.287096774193548 0.077572975654404 0.0374193548387097],...
    'String','case III',...
    'LineStyle','none',...
    'FitBoxToText','off');

annotation(figure1,'textbox',...
    [0.164807890222985 0.223225806451613 0.0693259005145797 0.0787096774193549],...
    'Color',[0.588235294117647 0.525490196078431 0.101960784313725],...
    'String',{'T_{I/II}'},...
    'LineStyle','none',...
    'FontSize',15,...
    'FitBoxToText','off');

annotation(figure1,'textbox',...
    [0.406231560891938 0.333548387096774 0.0693259005145797 0.0787096774193549],...
    'String','T_{II/III}',...
    'LineStyle','none',...
    'FontSize',15,...
    'FitBoxToText','off');

annotation(figure1,'textbox',...
    [0.264453068397506 0.877982072275551 0.0427556973564265 0.0727272727272726],...
    'String',{'a'},...
    'LineStyle','none',...
    'FontSize',22,...
    'FitBoxToText','off');

annotation(figure1,'textbox',...
    [0.560350241047271 0.875914031620554 0.0427556973564267 0.0727272727272726],...
    'String','b',...
    'LineStyle','none',...
    'FontSize',22,...
    'FitBoxToText','off');

annotation(figure1,'textbox',...
    [0.557973564266179 0.40909090909091 0.042755697356427 0.0727272727272726],...
    'String','c',...
    'LineStyle','none',...
    'FontSize',22,...
    'FitBoxToText','off');

annotation(figure1,'textbox',...
    [0.945500554186848 0.857142857142858 0.0427556973564267 0.0727272727272726],...
    'String','d',...
    'LineStyle','none',...
    'FontSize',18,...
    'FitBoxToText','off');

annotation(figure1,'textbox',...
    [0.943114858705559 0.562987012987015 0.0427556973564267 0.0727272727272725],...
    'String','e',...
    'LineStyle','none',...
    'FontSize',18,...
    'FitBoxToText','off');

annotation(figure1,'textbox',...
    [0.946305378304464 0.280519480519483 0.0427556973564267 0.0727272727272726],...
    'String','f',...
    'LineStyle','none',...
    'FontSize',18,...
    'FitBoxToText','off');
