# Supplementary material for: Mosaic vaccination: How distributing different vaccines across a population could improve epidemic control
Source: Evol Lett. 2021 Aug 23;5(5):458–71. doi: 10.1002/evl3.252 (PMC8484727; doi:10.1002/evl3.252)
Supplement: Supplementary file 2 — Supporting Information [file EVL3-5-458-s001.zip › Code to create figures/fig3SI.m]

%Figure 3 from Sup. Info.
%McLeod, Wahl & Mideo 2021

clear
R = 1.75; %baseline reproductive rate
n = 1; %size of initial population
q = 0; %amount of cross protection : 0 = none, 1 = complete

%parameter values of vaccine strength
Nchi = 68;
chival = linspace(0.25, 0.9, Nchi);
Np = 70;
pval = linspace(0.25, 0.9, Np);

%degree of cross protection
q = 0;

count = 1;
for i0 = 1:Nchi
    chi = chival(i0);
    for i1 = 1:Np
        p = pval(i1);
        %find optimal ystrat
        U1 = -exp(-(R*n*chi + lambertw(R*n*(-1 + p)*chi*exp(-(R*chi*n - 2*R*n + 2)/(chi - 2))/(chi - 2))*chi - 2*R*n - 2*lambertw(R*n*(-1 + p)*chi*exp(-(R*chi*n - 2*R*n + 2)/(chi - 2))/(chi - 2)) + 2)/(chi - 2))*n*(-1 + p);
        ystar = (R*U1*chi*p - 2*R*U1 - 2*p + 2)/(p*R*(chi - 2)*((-U1/(n*(-1 + p)))^(1 - chi)*n*p - (-U1/(n*(-1 + p)))^(1 - chi)*n + U1));
        if (ystar > 1)
            ystar = 1;
        end
        type1 = [0, 1; 0, 0];
        %[n0a, ~, ~] = epifuncdet(n, p, 0.5, ystar, ystar, R, chi, q, type1);
        [n0a, ~, ~, ~, ~, ~, ~,~] = epifuncVariations(n, p, 0.5, ystar, ystar, R, chi, q, type1, 1, 1, 0, 0);
        
        %%%%%
        %find optimal xstrat
        type0 = [0; 0];
        %[n1, s1, ~] = epifuncdet(n, p, 0.5, 1, 1, R, chi, q, type0);
        [n1, s1, ~, ~, ~, ~, ~,~] = epifuncVariations(n, p, 0.5, 1, 1, R, chi, q, type0, 1, 1, 0, 0);
        
        xstar = ((s1(2)/(n*(1-p)))^(1 - chi)*R*n*p + R*s1(2) - 1)/(R*n*p*(s1(2)/(n*(1-p)))^(1 - chi)*chi);

        %create two possible optimal x-strat panels
        xpanel1(count,1) = chi; xpanel1(count,2) = p; xpanel1(count,3) = xstar;
        xpanel2(count,1) = chi; xpanel2(count,2) = p; 
        if (ystar == 1)
            xpanel2(count,3) = xstar;
        else
            xpanel2(count,3) = 0.5;
        end
        %create two possible optimal y-strat panels
        ypanel1(count,1) = chi; ypanel1(count,2) = p; ypanel1(count,3) = ystar;
        ypanel2(count,1) = chi; ypanel2(count,2) = p; ypanel2(count,3) = 1;
        count = count + 1;
    end
end


%fit surface to these data points
[x1, y1] = meshgrid(0:0.05:1, 0:0.05:1);
x1star = griddata(xpanel1(:,1),xpanel1(:,2),xpanel1(:,3),x1,y1);
x2star = griddata(xpanel2(:,1),xpanel2(:,2),xpanel2(:,3),x1,y1);
y1star = griddata(ypanel1(:,1),ypanel1(:,2),ypanel1(:,3),x1,y1);
y2star = griddata(ypanel2(:,1),ypanel2(:,2),ypanel2(:,3),x1,y1);

%create green panel to represent threshold T_{I/II}(p)
valsM = zeros(Np*2,3);
for i = 1:Np
    p = pval(i);
    chi1 = -(-R + log(p*R/(exp(-R + 1)*R*p - exp(-R + 1)*R + 1)) + 1)/(R - 1); 
    TIandII(i) = chi1;
    valsM(i,1) = chi1;
    valsM(i,2) = p;
    valsM(i,3) = 0;
    valsM(2*Np+1-i,1) = chi1;
    valsM(2*Np+1-i,2) = p;
    valsM(2*Np+1-i,3) = 1;
end

for i = 1:Np
    p = pval(i);
    chi1 = -(-R + log(p*R/(exp(-R + 1)*R*p - exp(-R + 1)*R + 1)) + 1)/(R - 1);
    chi2 = (R-1)/(R*p);
    if (chi1 >= chival(1) && chi1 <= chival(Nchi))
        limitsCHI(i,1) = chi1;
    else
        limitsCHI(i,1) = NaN;
    end
    if (chi2 >= chival(1) && chi2 <= chival(Nchi))
        limitsCHI(i,2) = chi2;
    else
        limitsCHI(i,2) = NaN;
    end
end
pcol = [0.70, 0.52, 0.75]; 
pcol2 = [0.60,0.4,0.8];
ycol1 = [0.98  0.93 0.36];
gcol = [0.23 0.48 0.34]; 

figure
subplot(1,2,1)
    mesh(y1,x1,x1star,'FaceColor', pcol2, 'FaceAlpha', '0.65', 'DisplayName', 'antigenic change unlikely')
    hold on
    mesh(y1,x1,x2star,'FaceColor', gcol, 'FaceAlpha', '0.65', 'DisplayName', 'antigenic change likely')
    h1 = fill3(valsM(:,2), valsM(:,1), valsM(:,3), ycol1, 'DisplayName', 'T_{I/II}');
    h1.FaceAlpha = 0.25;
    plot3(pval, TIandII, linspace(1,1,Np), 'Color', ycol1, 'LineWidth', 4, 'HandleVisibility', 'off');
    plot3(pval, limitsCHI(:,2), linspace(1,1,Np),'k', 'LineWidth', 2, 'DisplayName', 'T_{II/III}')
    
    ylabel('\chi_0')
    xlabel('p')
    zlabel('between targets, x')
    view([50 20])
    ylabel('\chi_0')
    xlabel('p')
    zlabel('across targets, x')
    ylim([chival(1), chival(Nchi)])
    xlim([pval(1), pval(Np)])
    zlim([0 1])
    legend boxoff
    yticks([0.3 0.6 0.9])
    xticks([0.3 0.6 0.9])
    zticks([0 0.5 1])

subplot(1,2,2)
    mesh(y1,x1,y2star,'FaceColor', pcol2, 'FaceAlpha', '0.65', 'DisplayName', 'antigenic change unlikely')
    hold on
    mesh(y1,x1,y1star,'FaceColor', gcol, 'FaceAlpha', '0.65', 'DisplayName', 'antigenic change likely')
    h1 = fill3(valsM(:,2), valsM(:,1), valsM(:,3), ycol1, 'DisplayName', 'T_{I/II}');
    plot3(pval, TIandII, linspace(1,1,Np), 'Color', ycol1, 'LineWidth', 4, 'HandleVisibility', 'off');
    plot3(pval, limitsCHI(:,2), linspace(1,1,Np),'k', 'LineWidth', 2, 'DisplayName', 'T_{II/III}')
    h1.FaceAlpha = 0.25;
    ylabel('\chi_0')
    xlabel('p')
    zlabel('across variants, y')
    view([50 20])
    yticks([0.3 0.6 0.9])
    xticks([0.3 0.6 0.9])
    zticks([0 0.5 1])
    ylim([chival(1), chival(Nchi)])
    xlim([pval(1), pval(Np)])
    zlim([0 1])
    legend boxoff
