# Supplementary material for: Mosaic vaccination: How distributing different vaccines across a population could improve epidemic control
Source: Evol Lett. 2021 Aug 23;5(5):458–71. doi: 10.1002/evl3.252 (PMC8484727; doi:10.1002/evl3.252)
Supplement: Supplementary file 2 — Supporting Information [file EVL3-5-458-s001.zip › Code to create figures/fig4.m]

%figure 4 from main text of McLeod, Wahl, Mideo 2021

clear
ylimI = 0.2; ylimI2 = 0.4; xlimT = 350;
R = 1.75; %baseline reproductive rate
n = 1; %size of initial population
q = 0; %amount of cross protection : 0 = none, 1 = complete

%vaccine protection values to cycle over
Nchi = 45; 
chival = linspace(0.3, 0.9, Nchi);
Np = 46; 
pval = linspace(0.3, 0.9, Np);

%different values of x
Nx = 200;
xval = linspace(0,1,Nx);
omega = 0.2;
count = 1;

for i = 1:Np
    p = pval(i);
    limitsCHI(i,1) = -(-R + log(p*R/(exp(-R + 1)*R*p - exp(-R + 1)*R + 1)) + 1)/(R - 1);
    limitsCHI(i,2) = (R-1)/(R*p);
end

valsM = zeros(Np*2,3);
for i = 1:Np
    p = pval(i);
    chi1 = -(-R + log(p*R/(exp(-R + 1)*R*p - exp(-R + 1)*R + 1)) + 1)/(R - 1); 
    TIandII(i) = chi1;
    valsM(i,1) = chi1;
    valsM(i,2) = p;
    valsM(i,3) = 0;
    valsM(2*Np+1-i,1) = chi1;
    valsM(2*Np+1-i,2) = p;
    valsM(2*Np+1-i,3) = 1;
end


delta = 1; beta  = R/delta; q = 0; 
n = 1; x = 1; yA = 1; yB = 1; i0 = 0.00001;
tmaxCon2a = 120; tmaxCon2b = 50; tmaxCon2c = 0;
tmaxCon3a = 20; tmaxCon3b = 30; tmaxCon3c = 0;
tmaxTar2a = 130; tmaxTar2b = 130; tmaxTar2c = 0;
tmaxTar3a = 20; tmaxTar3b = 50; tmaxTar3c = 0;

xlimCon2 = tmaxCon2a + tmaxCon2b + tmaxCon2c;
xlimCon3 = tmaxCon3a + tmaxCon3b + tmaxCon3c;
xlimTar2 = tmaxTar2a + tmaxTar2b + tmaxTar2c;
xlimTar3 = tmaxTar3a + tmaxTar3b + tmaxTar3c;

%width of lines in graphs
Iwid = 2; %infecteds
IwidC = 1.2;
Swid = 3; %susceptibles
Swid2 = 3;
SwidC = 1.2;
contrans1 = 0.5;
contrans2 = 0.5;
Rwid = 1.15; %1/R reference

%case II
chi = 0.6; p = 0.6; 
pars2a = [beta,delta,chi,q,0,0];
pars2b = [beta,delta,chi,q,1,0];
pars2c = [beta,delta,chi,q,0,1];
pars2d = [beta,delta,chi,q,1,1];
%conventional vaccination
    %first epidemic wave
        init1 = [n*(1-p)-i0, n*p*x*yA, n*p*x*(1-yA), n*p*(1-x)*yB, n*p*(1-x)*(1-yB),i0];
        [t2conA,dy2conA] = ode45(@(t,y)odeS(t,y,pars2a),[0,tmaxCon2a], init1);
    %second epidemic wave
        scon1 = size(t2conA);
        init2 = [dy2conA(scon1(1),1)-i0,dy2conA(scon1(1),2),dy2conA(scon1(1),3),dy2conA(scon1(1),4),dy2conA(scon1(1),5),i0];
        [t2conB,dy2conB] = ode45(@(t,y)odeS(t,y,pars2b),[0,tmaxCon2b], init2);
%distributing between targets
    %find optimal x
        type0 = [0; 0];
        %[n1, s1, ~] = epifuncdet(n, p, 0.5, 1, 1, R, chi, q, type0);
        [n1, s1,~,~, ~, ~, ~,~] = epifuncVariations(n, p, 0.5, 1, 1, R, chi, q, type0, 1, 1, 0, 0);
        
        xstar1 = ((s1(2)/(n*(1-p)))^(1 - chi)*R*n*p + R*s1(2) - 1)/(R*n*p*(s1(2)/(n*(1-p)))^(1 - chi)*chi);
        xstarcaseII = xstar1;
    %first epidemic wave
        init1 = [n*(1-p)-i0, n*p*xstar1*yA, n*p*xstar1*(1-yA), n*p*(1-xstar1)*yB, n*p*(1-xstar1)*(1-yB),i0];
        [t2tarA,dy2tarA] = ode45(@(t,y)odeS(t,y,pars2a),[0,tmaxTar2a], init1);
        star1 = size(t2tarA);
    %two possible second epidemic waves
        init2 = [dy2tarA(star1(1),1)-i0, dy2tarA(star1(1),2), dy2tarA(star1(1),3), dy2tarA(star1(1),4),dy2tarA(star1(1),5),i0];
        [t2tarB,dy2tarB] = ode45(@(t,y)odeS(t,y,pars2b),[0,tmaxTar2b], init2);
        [t2tarBalt,dy2tarBalt] = ode45(@(t,y)odeS(t,y,pars2c),[0,tmaxTar2b], init2);

        
%case III
chi = 0.8; p = 0.8; 
pars3a = [beta,delta,chi,q,0,0];
pars3b = [beta,delta,chi,q,1,0];
pars3c = [beta,delta,chi,q,0,1];
pars3d = [beta,delta,chi,q,1,1];
%conventional vaccination
    %first epidemic wave
        init1 = [n*(1-p)-i0, n*p*x*yA, n*p*x*(1-yA), n*p*(1-x)*yB, n*p*(1-x)*(1-yB),i0];
        [t3conA,dy3conA] = ode45(@(t,y)odeS(t,y,pars3a),[0,tmaxCon3a], init1);
    %second epidemic wave
        scon1b = size(t3conA);
        init2 = [dy3conA(scon1b(1),1)-i0,dy3conA(scon1b(1),2),dy3conA(scon1b(1),3),dy3conA(scon1b(1),4),dy3conA(scon1b(1),5),i0];
        [t3conB,dy3conB] = ode45(@(t,y)odeS(t,y,pars3b),[0,tmaxCon3b], init2);
%distributing between targets
    %find optimal x
        type0 = [0; 0];
        %[n1, s1, ~] = epifuncdet(n, p, 0.5, 1, 1, R, chi, q, type0);
        [n1, s1,~,~, ~, ~, ~,~] = epifuncVariations(n, p, 0.5, 1, 1, R, chi, q, type0, 1, 1, 0, 0);
                
        xstar1 = ((s1(2)/(n*(1-p)))^(1 - chi)*R*n*p + R*s1(2) - 1)/(R*n*p*(s1(2)/(n*(1-p)))^(1 - chi)*chi);
        xstarcaseIII = xstar1;
    %first epidemic wave
        init1 = [n*(1-p)-i0, n*p*xstar1*yA, n*p*xstar1*(1-yA), n*p*(1-xstar1)*yB, n*p*(1-xstar1)*(1-yB),i0];
        [t3tarA,dy3tarA] = ode45(@(t,y)odeS(t,y,pars3a),[0,tmaxTar3a], init1);
        star1b = size(t3tarA);
    %two possible second epidemic waves
        init2 = [dy3tarA(star1b(1),1)-i0, dy3tarA(star1b(1),2), dy3tarA(star1b(1),3), dy3tarA(star1b(1),4),dy3tarA(star1b(1),5),i0];
        [t3tarB,dy3tarB] = ode45(@(t,y)odeS(t,y,pars3b),[0,tmaxTar3b], init2);
        [t3tarBalt,dy3tarBalt] = ode45(@(t,y)odeS(t,y,pars3c),[0,tmaxTar3b], init2);

darkblue =[0, 0.28, 0.73];  	
lightblue = [0.70, 1, 1];
darkred = [1, 0.03, 0];	
lightred = [1, 0.8, 0.7961];
infectCon = [0.70, 0.75, 0.71];

darkblueC = [0.7, 0.75, 0.71]; 
darkredC = [0.7, 0.75, 0.71];
lightblueC = [0.7, 0.75, 0.71];
lightredC = [0.7, 0.75, 0.71];


figure1 = figure
%subplot(3,4,1)
subplot(2,2, 1)
hold on
title({'case II'}, 'FontWeight','Normal')
%susceptible densities
    %add conventional vaccine trajectories
        p1 = plot(t2conA,sum(dy2conA(:,1:5)'), 'LineStyle', '-', 'Color', darkredC, 'LineWidth', SwidC,'HandleVisibility', 'off');
        p2 = plot(t2conA,sum(dy2conA(:,1:5)'), 'LineStyle', '--', 'Color', darkblueC, 'LineWidth', SwidC,'HandleVisibility', 'off');
        p3 = plot(t2conB + t2conA(scon1(1)), sum(dy2conB(:,1:5)'), 'LineStyle', '-', 'Color', darkredC,  'LineWidth', SwidC,'HandleVisibility', 'off');
        p4 = plot(t2conB + t2conA(scon1(1)), sum(dy2conB(:,1:5)'), 'LineStyle', '--', 'Color', lightblueC, 'LineWidth', SwidC,'HandleVisibility', 'off');
        scon2val = size(t2conB);    
        x1 = linspace(tmaxCon2a + tmaxCon2b, tmaxCon2a + tmaxCon2b + tmaxCon2c + tmaxTar2a+tmaxTar2b + tmaxTar2c, 5);
        y1 = linspace(sum(dy2conB(scon2val(1),1:5)),sum(dy2conB(scon2val(1),1:5)),5);
        p5 = plot(x1,y1, 'LineStyle', '-', 'Color', lightblueC, 'LineWidth', SwidC,'HandleVisibility', 'off');    
        p6 = plot(x1,y1, 'LineStyle', '--', 'Color', lightredC, 'LineWidth', SwidC);
        p1.Color(4) = contrans1;
        p2.Color(4) = contrans2;
        p3.Color(4) = contrans1;
        p4.Color(4) = contrans2;
        p5.Color(4) = contrans1;
        p6.Color(4) = contrans2;
        
    plot(t2tarA, sum(dy2tarA(:,1:5)'), 'LineStyle', '-', 'Color', darkblue, 'HandleVisibility', 'off', 'LineWidth', Swid)
    plot(t2tarA, sum(dy2tarA(:,1:5)'), 'LineStyle', '--', 'Color', darkred, 'HandleVisibility', 'off', 'LineWidth', Swid)
    plot(t2tarB + t2tarA(star1(1)), sum(dy2tarB(:,1:5)'), 'LineStyle', '-', 'Color', lightred, 'HandleVisibility', 'off', 'LineWidth', Swid)
    plot(t2tarB + t2tarA(star1(1)), sum(dy2tarB(:,1:5)'), 'LineStyle', '--', 'Color', darkblue, 'HandleVisibility', 'off', 'LineWidth', Swid)
    plot(t2tarBalt + t2tarA(star1(1)), sum(dy2tarBalt(:,1:5)'), 'LineStyle', '-', 'Color', darkred, 'HandleVisibility', 'off', 'LineWidth', Swid)
    plot(t2tarBalt + t2tarA(star1(1)), sum(dy2tarBalt(:,1:5)'), 'LineStyle', '--', 'Color', lightblue, 'HandleVisibility', 'off', 'LineWidth', Swid)
    plot([0 tmaxTar2a + tmaxTar2b + tmaxTar2c], [1/R 1/R], '-.k', 'HandleVisibility', 'off', 'LineWidth', Rwid)
    

    
    ylim([0.2 1])
    yticks([0.2 1/R 1])
    yticklabels({'0.2' '1/R' '1'})
    %ylabel('remaining uninfecteds')
    ylabel('remaining uninfecteds, S_n')
    xticks([0, tmaxTar2a, tmaxTar2a + tmaxTar2b])
    plot([tmaxTar2a, tmaxTar2a],[0 1], ':k', 'HandleVisibility', 'off')
    plot([tmaxTar2a + tmaxTar2b, tmaxTar2a + tmaxTar2b],[0 1], ':k', 'HandleVisibility', 'off')
    xticklabels({'', '', ''})
    xlabel('time')
    xlim([0 xlimTar2])
%infection densities
yyaxis right
hold on
    %conventionl vaccine
    p1=plot(t2conA, dy2conA(:,6), 'LineStyle', '-', 'Color', darkblueC, 'LineWidth', IwidC,'Marker','none');
    p2=plot(t2conB + t2conA(scon1(1)), dy2conB(:,6), 'LineStyle', '-', 'Color', lightblueC, 'LineWidth', IwidC,'Marker','none');
    p1.Color(4) = contrans1;
    p2.Color(4) = contrans2;
    
    plot(t2tarA, dy2tarA(:,6), 'LineStyle', '-', 'Color', darkblue, 'DisplayName', 'A_0B_0', 'LineWidth', Iwid,'Marker','none')
    plot(t2tarB + t2tarA(star1(1)), dy2tarB(:,6), 'LineStyle', '-', 'Color', lightred,  'DisplayName', 'A_1B_0', 'LineWidth', Iwid,'Marker','none')
    plot(t2tarBalt + t2tarB(star1(1)), dy2tarBalt(:,6), 'LineStyle', '-', 'Color', lightblue, 'DisplayName', 'A_0B_1', 'LineWidth', Iwid,'Marker','none')
    ylim([0 ylimI])
    yticks([0 0.1 0.2])
ax = gca;
ax.YColor = 'k'; 
yyaxis left
ax.YColor = 'k';
box on

subplot(2,2,2)
title({'case III'}, 'FontWeight','Normal')
hold on
    %conventional vax
        p1 = plot(t3conA,sum(dy3conA(:,1:5)'), 'LineStyle', '-', 'Color', darkblueC, 'LineWidth', SwidC);
        p2 = plot(t3conA,sum(dy3conA(:,1:5)'), 'LineStyle', '--', 'Color', darkredC, 'LineWidth', SwidC);
        p3 = plot(t3conB + tmaxCon3a, sum(dy3conB(:,1:5)'), 'LineStyle', '-', 'Color', darkredC, 'LineWidth', SwidC);
        p4 = plot(t3conB + tmaxCon3a, sum(dy3conB(:,1:5)'), 'LineStyle', '--', 'Color', lightblueC, 'LineWidth', SwidC);
        sizet3B = size(t3conB);
        p5 = plot([tmaxCon3a+tmaxCon3b, tmaxCon3a+tmaxCon3b+tmaxCon3c+tmaxTar3a+tmaxTar3b+tmaxTar3b], [sum(dy3conB(sizet3B(1),1:5)'),sum(dy3conB(sizet3B(1),1:5)')], '-', 'Color', lightblueC, 'LineWidth', SwidC);
        p6 = plot([tmaxCon3a+tmaxCon3b, tmaxCon3a+tmaxCon3b+tmaxCon3c+tmaxTar3a+tmaxTar3b+tmaxTar3b], [sum(dy3conB(sizet3B(1),1:5)'),sum(dy3conB(sizet3B(1),1:5)')], '--', 'Color', lightredC, 'LineWidth', SwidC);        
        p1.Color(4) = contrans1;
        p2.Color(4) = contrans2;
        p3.Color(4) = contrans1;
        p4.Color(4) = contrans2;
        p5.Color(4) = contrans1;
        p6.Color(4) = contrans2;
        %between targets
    plot(t3tarA, sum(dy3tarA(:,1:5)'), 'LineStyle', '-', 'Color', darkblue, 'HandleVisibility', 'off', 'LineWidth', Swid2)
    plot(t3tarA, sum(dy3tarA(:,1:5)'), 'LineStyle', '--', 'Color', darkred, 'HandleVisibility', 'off', 'LineWidth', Swid2)   
    plot(t3tarB + t3tarA(star1b(1)), sum(dy3tarB(:,1:5)'), 'LineStyle', '-', 'Color', lightred, 'HandleVisibility', 'off', 'LineWidth', Swid2)
    plot(t3tarB + t3tarA(star1b(1)), sum(dy3tarB(:,1:5)'), 'LineStyle', '--', 'Color', darkblue, 'HandleVisibility', 'off', 'LineWidth', Swid2)  
    plot(t3tarBalt + t3tarA(star1b(1)), sum(dy3tarBalt(:,1:5)'), 'LineStyle', '-', 'Color', lightblue, 'LineWidth', Swid)
    plot(t3tarBalt + t3tarA(star1b(1)), sum(dy3tarBalt(:,1:5)'), 'LineStyle', '--', 'Color', darkred, 'LineWidth', Swid)
    
    plot([0 tmaxTar3a+tmaxTar3b], [1/R 1/R], '-.k', 'HandleVisibility', 'off', 'LineWidth', Rwid)

    plot([tmaxTar3a, tmaxTar3a],[0 1], ':k', 'HandleVisibility', 'off')   
    ylim([0.2 1])
    yticks([0.2 1/R 1])
    yticklabels({'0.2' '1/R' '1'})
    xticks([0, tmaxTar3a, tmaxTar3a+tmaxTar3b])
    xticklabels({'', '', ''})
    xlabel('time')
    xlim([0 xlimTar3])
%infection densities
yyaxis right
    %conventional vax
        p1 = plot(t3conA, dy3conA(:,6), 'LineStyle', '-', 'Color', darkblueC,'Marker', 'none', 'LineWidth', IwidC);
        p2 = plot(t3conB + t3conA(scon1b(1)), dy3conB(:,6), 'LineStyle', '-', 'Color', lightblueC,'Marker', 'none', 'LineWidth', IwidC);
        p3 = plot([tmaxCon3a+tmaxCon3b, tmaxCon3a+tmaxCon3b+tmaxCon3c+ tmaxTar3a+tmaxTar3b+tmaxTar3c], 'LineStyle', '-', 'Color', lightredC,'Marker', 'none', 'LineWidth', IwidC);
        p1.Color(4) = contrans1;
        p2.Color(4) = contrans1;
        p3.Color(4) = contrans1;
    plot(t3tarA, dy3tarA(:,6), 'LineStyle', '-', 'Color', darkblue, 'Marker', 'none', 'DisplayName', 'A_0B_0', 'LineWidth', Iwid)
    plot(t3tarB + t3tarA(star1b(1)), dy3tarB(:,6), 'LineStyle', '-', 'Color', lightred, 'Marker', 'none', 'DisplayName', 'A_1B_0', 'LineWidth', Iwid)
    plot(t3tarBalt + t3tarA(star1b(1)), dy3tarBalt(:,6), 'LineStyle', '-', 'Color', lightblue, 'Marker', 'none','DisplayName', 'A_0B_1', 'LineWidth', Iwid)
    ylim([0 ylimI2])
    yticks([0 0.2 0.4])
    xlim([0 xlimTar3])
    
ylabel('infecteds')
ax = gca;
set(get(ax,'YLabel'),'Rotation',270)
ax.YColor = 'k'; 
yyaxis left
ax.YColor = 'k';
box on

%vaccine protection values to cycle over
Nchi = 35; %35;
chival = linspace(0.3, 0.9, Nchi);
Np = 36; %36;
pval = linspace(0.3, 0.9, Np);

omega = 0.2;

ylimI = 0.2; ylimI2 = 0.4; xlimT = 350;
xx1 = 10; xx2 = 9;
%different values of x
Nx = 200;
xval = linspace(0,1,Nx);
Ny = 250;
yval = linspace(0,1,Ny);

delta = 1; beta  = R/delta; q = 0; 
n = 1; x = 1; yA = 1; yB = 1; i0 = 0.00001;
tmaxCon2a = 120; tmaxCon2b = 50; tmaxCon2c = 0;
tmaxCon3a = 20; tmaxCon3b = 30; tmaxCon3c = 0;
tmaxVar2a = 120; tmaxVar2b = 50; tmaxVar2c = 0;
tmaxVar3a = 20; tmaxVar3b = 50; tmaxVar3c = 0;

xlimCon2 = tmaxCon2a + tmaxCon2b + tmaxCon2c;
xlimCon3 = tmaxCon3a + tmaxCon3b + tmaxCon3c;
xlimVar2 = tmaxVar2a + tmaxVar2b + tmaxVar2c;
xlimVar3 = tmaxVar3a + tmaxVar3b + tmaxVar3c;


%width of lines in graphs
Iwid = 2; %infecteds
IwidC = 1.2;
Swid = 3; %susceptibles
Swid2 = 3;
SwidC = 1.2;
contrans1 = 0.5;
contrans2 = 0.5;
Rwid = 1.15; %1/R reference

%case II
chi = 0.6; p = 0.6; 
chi22a = chi; p22a = p;
pars2a = [beta,delta,chi,q,0,0];
pars2b = [beta,delta,chi,q,1,0];
pars2c = [beta,delta,chi,q,0,1];
pars2d = [beta,delta,chi,q,1,1];
%conventional vaccination
    %first epidemic wave
        init1 = [n*(1-p)-i0, n*p*x*yA, n*p*x*(1-yA), n*p*(1-x)*yB, n*p*(1-x)*(1-yB),i0];
        [t2conA,dy2conA] = ode45(@(t,y)odeS(t,y,pars2a),[0,tmaxCon2a], init1);
    %second epidemic wave
        scon1 = size(t2conA);
        init2 = [dy2conA(scon1(1),1)-i0,dy2conA(scon1(1),2),dy2conA(scon1(1),3),dy2conA(scon1(1),4),dy2conA(scon1(1),5),i0];
        [t2conB,dy2conB] = ode45(@(t,y)odeS(t,y,pars2b),[0,tmaxCon2b], init2);
    %alt second epidemic wave
        [t2conBalt,dy2conBalt] = ode45(@(t,y)odeS(t,y,pars2c),[0,tmaxCon2b], init2);
%distributing between variants
    %find optimal y
        ystarlower = (1 - R*n*exp(-R*n+1))/(R*n*p*exp(-R*n+1)*(exp(chi*(R*n-1))-1));
        if (ystarlower > 1)
            ystarlower = 1;
        end
        type1 = [0; 0];
        type2a = [0, 1; 0, 0];
        type2b = [0, 0; 0, 1];
        max1 = 0;
        possibleYstar = (R*n - 1)/(R*p*n*chi);
        for i2 = 1:Ny
            %vary y
            y = yval(i2);
            [n0, s0, ~, vA0a, vA1a, ~, ~,~] = epifuncVariations(n, p, 1, y, 1, R, chi, q, type1, 1, 1, 0, 0);
            [n2b, s2b, ~, vA0b, vA1b, ~, ~,~] = epifuncVariations(n, p, 1, y, 1, R, chi, q, type2a, 1, 1, 0, 0);
            [n2c, s2c, ~, vA0c, vA1c, ~, ~,~] = epifuncVariations(n, p, 1, y, 1, R, chi, q, type2b, 1, 1, 0, 0);
        
%             [n0, s0, ~, vA0a, vA1a, ~, ~] = epifuncdet2(n, p, 1, y, 1, R, chi, q, type1);
%             [n2b, s2b, ~, vA0b, vA1b, ~, ~] = epifuncdet2(n, p, 1, y, 1, R, chi, q, type2a);
%             [n2c, s2c, ~, vA0c, vA1c, ~, ~] = epifuncdet2(n, p, 1, y, 1, R, chi, q, type2b);                      

            %antigenic change 0 -> 1 (in A) or 0 -> 1 (in B) with equal
            %probability and x = 1
            sremainLim = (1-omega)*n0(2)+omega*(n2b(3) + n2c(3))*0.5;
            if (sremainLim > max1 && y < min(1,possibleYstar))
                optYLim = [chi, p, y];
                max1 = sremainLim;
            end
        end
        %optimal y for unlimited antigenic change
        ystar = min(possibleYstar,1);
        ystarCase2 = ystar;
        init1 = [n*(1-p)-i0, n*p*x*ystar, n*p*x*(1-ystar), n*p*(1-x)*yB, n*p*(1-x)*(1-yB),i0];
    %first epidemic wave
        [t2varA,dy2varA] = ode45(@(t,y)odeS(t,y,pars2a),[0,tmaxVar2a], init1);
        svar1 = size(t2varA);
    %second epidemic wave
        init2 = [dy2varA(svar1(1),1)-i0,dy2varA(svar1(1),2), dy2varA(svar1(1),3), dy2varA(svar1(1),4), dy2varA(svar1(1),5),i0];
        [t2varB,dy2varB] = ode45(@(t,y)odeS(t,y,pars2b),[0,tmaxVar2b], init2);
    %alternate second epidemic wave
        [t2varBalt,dy2varBalt] = ode45(@(t,y)odeS(t,y,pars2c),[0,tmaxVar2b], init2);
        
%case III
chi = 0.8; p = 0.8; 
chi33a = chi; p33a = p;
pars3a = [beta,delta,chi,q,0,0];
pars3b = [beta,delta,chi,q,1,0];
pars3c = [beta,delta,chi,q,0,1];
pars3d = [beta,delta,chi,q,1,1];
%conventional vaccination
    %first epidemic wave
        init1 = [n*(1-p)-i0, n*p*x*yA, n*p*x*(1-yA), n*p*(1-x)*yB, n*p*(1-x)*(1-yB),i0];
        [t3conA,dy3conA] = ode45(@(t,y)odeS(t,y,pars3a),[0,tmaxCon3a], init1);
    %second epidemic wave
        scon1b = size(t3conA);
        init2 = [dy3conA(scon1b(1),1)-i0,dy3conA(scon1b(1),2),dy3conA(scon1b(1),3),dy3conA(scon1b(1),4),dy3conA(scon1b(1),5),i0];
        [t3conB,dy3conB] = ode45(@(t,y)odeS(t,y,pars3b),[0,tmaxCon3b], init2);
    %alt second epidemic wave
        [t3conBalt,dy3conBalt] = ode45(@(t,y)odeS(t,y,pars3c),[0,tmaxCon3b], init2);
%distributing between variants
    %find optimal y
        type1 = [0; 0];
        type2a = [0, 1; 0, 0];
        type2b = [0, 0; 0, 1];
        
        possibleYstar = (R*n - 1)/(R*p*n*chi);
        %optimal y for unlimited antigenic change
        ystar = possibleYstar;
        ystarCase3 = possibleYstar;
        init1 = [n*(1-p)-i0, n*p*x*ystar, n*p*x*(1-ystar), n*p*(1-x)*yB, n*p*(1-x)*(1-yB),i0];
    %first epidemic wave
        [t3varA,dy3varA] = ode45(@(t,y)odeS(t,y,pars3a),[0,tmaxVar3a], init1);
        svar1b = size(t3varA);
    %second epidemic wave
        init2 = [dy3varA(svar1b(1),1)-i0,dy3varA(svar1b(1),2), dy3varA(svar1b(1),3), dy3varA(svar1b(1),4), dy3varA(svar1b(1),5),i0];
        [t3varB,dy3varB] = ode45(@(t,y)odeS(t,y,pars3b),[0,tmaxVar3b], init2);
    %alternate second wave
        [t3varBalt,dy3varBalt] = ode45(@(t,y)odeS(t,y,pars3c),[0,tmaxVar3b], init2);
% darkblue =[0, 0.28, 0.73]; % 	28% 	73% [0.24, 0.41, 0.91];% 	41% 	91; % 	0% 	61% 
% lightblue = [0 1 1];% 	75% 	100%];
% darkred = [1, 0.03, 0];	%3% 	0% ;% 	11% 	11
% lightred = [1, 0.8, 0.7961];%[1, 0.65, 0.79];  [1, 0.8, 0.7961];% red, 80% green and 79.61
% infectCon = [0.70, 0.75, 0.71];% 	75% 	71
% 
% darkblueC = [0.7, 0.75, 0.71]; %70% 	75% 	71
% darkredC = [0.7, 0.75, 0.71];
% lightblueC = [0.7, 0.75, 0.71];
% lightredC = [0.7, 0.75, 0.71];

for i = 1:Np
    p = pval(i);
    limitsCHI(i,1) = -(-R + log(p*R/(exp(-R + 1)*R*p - exp(-R + 1)*R + 1)) + 1)/(R - 1);
    limitsCHI(i,2) = (R-1)/(R*p);
end

valsM = zeros(Np*2,3);
for i = 1:Np
    p = pval(i);
    chi1 = -(-R + log(p*R/(exp(-R + 1)*R*p - exp(-R + 1)*R + 1)) + 1)/(R - 1); 
    TIandII(i) = chi1;
    valsM(i,1) = chi1;
    valsM(i,2) = p;
    valsM(i,3) = 0;
    valsM(2*Np+1-i,1) = chi1;
    valsM(2*Np+1-i,2) = p;
    valsM(2*Np+1-i,3) = 1;
end


pcol = [0.70, 0.52, 0.75]; 
pcol2 = [0.60,0.4,0.8];
ycol1 = [0.98  0.93 0.36];
gcol = [0.23 0.48 0.34]; 
gcol2 = [0.29 0.33 0.13];
subplot(2,2,3)
hold on
title({'case II'}, 'FontWeight','Normal')
        %add conventional vaccine trajectories
        p1 = plot(t2conA,sum(dy2conA(:,1:5)'), 'LineStyle', '-', 'Color', darkredC, 'LineWidth', SwidC,'HandleVisibility', 'off');
        p2 = plot(t2conA,sum(dy2conA(:,1:5)'), 'LineStyle', '--', 'Color', darkblueC, 'LineWidth', SwidC,'HandleVisibility', 'off');
        p3 = plot(t2conB + t2conA(scon1(1)), sum(dy2conB(:,1:5)'), 'LineStyle', '-', 'Color', darkredC,  'LineWidth', SwidC,'HandleVisibility', 'off');
        p4 = plot(t2conB + t2conA(scon1(1)), sum(dy2conB(:,1:5)'), 'LineStyle', '--', 'Color', lightblueC, 'LineWidth', SwidC,'HandleVisibility', 'off');
        p3a = plot(t2conBalt + t2conA(scon1(1)), sum(dy2conBalt(:,1:5)'), 'LineStyle', '-', 'Color', darkredC,  'LineWidth', SwidC,'HandleVisibility', 'off');
        p4a = plot(t2conBalt + t2conA(scon1(1)), sum(dy2conBalt(:,1:5)'), 'LineStyle', '--', 'Color', lightblueC, 'LineWidth', SwidC,'HandleVisibility', 'off');
        
        scon2val = size(t2conB);    
        x1 = linspace(tmaxCon2a + tmaxCon2b, tmaxCon2a + tmaxCon2b + tmaxCon2c + tmaxVar2a+tmaxVar2b + tmaxVar2c, 5);
        y1 = linspace(sum(dy2conB(scon2val(1),1:5)),sum(dy2conB(scon2val(1),1:5)),5);
        p5 = plot(x1,y1, 'LineStyle', '-', 'Color', lightblueC, 'LineWidth', SwidC,'HandleVisibility', 'off');    
        p6 = plot(x1,y1, 'LineStyle', '--', 'Color', lightredC, 'LineWidth', SwidC);
        p1.Color(4) = contrans1;
        p2.Color(4) = contrans2;
        p3.Color(4) = contrans1;
        p4.Color(4) = contrans2;
        p3a.Color(4) = contrans1;
        p4a.Color(4) = contrans2;
        p5.Color(4) = contrans1;
        p6.Color(4) = contrans2;
    %distribution between variants
        plot(t2varA, sum(dy2varA(:,1:5)'),  'LineStyle', '-', 'Color', darkblue, 'LineWidth', Swid)
        plot(t2varA, sum(dy2varA(:,1:5)'),  'LineStyle', '--', 'Color', darkred, 'LineWidth', Swid)
        plot(t2varB + tmaxVar2a, sum(dy2varB(:,1:5)'),  'LineStyle', '-', 'Color', darkred, 'LineWidth', Swid)
        plot(t2varB + tmaxVar2a, sum(dy2varB(:,1:5)'),  'LineStyle', '--', 'Color', lightblue, 'LineWidth', Swid)
        plot(t2varBalt + tmaxVar2a, sum(dy2varBalt(:,1:5)'),  'LineStyle', '-', 'Color', darkblue, 'LineWidth', Swid)
        plot(t2varBalt + tmaxVar2a, sum(dy2varBalt(:,1:5)'),  'LineStyle', '--', 'Color', lightred, 'LineWidth', Swid)
        s2varsize = size(t2varB);
        %plot([tmaxVar2a + tmaxVar2b, tmaxVar2a + tmaxVar2b + tmaxVar2c], [sum(dy2varB(s2varsize(1),1:5)), sum(dy2varB(s2varsize(1),1:5))], '-', 'Color', lightblue, 'LineWidth', Swid)
        %plot([tmaxVar2a + tmaxVar2b, tmaxVar2a + tmaxVar2b + tmaxVar2c], [sum(dy2varB(s2varsize(1),1:5)), sum(dy2varB(s2varsize(1),1:5))], '--', 'Color', lightred, 'LineWidth', Swid)
        plot([0, tmaxVar2a + tmaxVar2b + tmaxVar2c], [1/R 1/R], '-.k', 'LineWidth', Rwid)
    

    %axis properties    
    ylim([0.2 1])
    yticks([0.2 1/R 1])
    yticklabels({'0.2' '1/R' '1'})
    ylabel('remaining uninfecteds, S_n')
    xticks([0, tmaxVar2a, tmaxVar2a + tmaxVar2b])
    plot([tmaxVar2a, tmaxVar2a],[0 1], ':k')
    xticklabels({'', '', ''})
    xlabel('time')
    xlim([0 xlimVar2])
%infection densities
yyaxis right
    %conventionl vaccine
        p1 = plot(t2conA, dy2conA(:,6)*(1/delta), 'LineStyle', '-', 'Color', darkblueC, 'LineWidth', IwidC, 'Marker', 'none');
        p2 = plot(t2conB + t2conA(scon1(1)), dy2conB(:,6), 'LineStyle', '-', 'Color', lightblueC, 'LineWidth', IwidC, 'Marker', 'none');
        p3 = plot([tmaxCon2a + tmaxCon2b, tmaxCon2a + tmaxCon2b + tmaxCon2c],[0, 0], 'LineStyle', '-', 'Color', lightredC, 'LineWidth', IwidC, 'Marker', 'none');
        p1.Color(4) = contrans1;
        p2.Color(4) = contrans1;
        p3.Color(4) = contrans1;
    %variant distribution
        plot(t2varA, dy2varA(:,6), 'LineStyle', '-', 'Color', darkblue, 'LineWidth', Iwid, 'Marker', 'none')
        plot(t2varB + tmaxVar2a, dy2varB(:,6), 'LineStyle', '-', 'Color', lightblue, 'LineWidth', Iwid, 'Marker', 'none')
        %plot([tmaxVar2a + tmaxVar2b, tmaxVar2a + tmaxVar2b + tmaxVar2c],[0, 0], 'LineStyle', '-', 'Color', lightred, 'LineWidth', Iwid, 'Marker', 'none')
    
    ylim([0 ylimI])
    yticks([0 0.1 0.2])
    ax = gca;
    ax.YColor = 'k'; 
    yyaxis left
    ax.YColor = 'k';      
    xlim([0 xlimVar2])
box on


subplot(2,2,4)
title({'case III'}, 'FontWeight','Normal')
hold on
        %conventional vax
        p1 = plot(t3conA,sum(dy3conA(:,1:5)'), 'LineStyle', '-', 'Color', darkblueC, 'LineWidth', SwidC);
        p2 = plot(t3conA,sum(dy3conA(:,1:5)'), 'LineStyle', '--', 'Color', darkredC, 'LineWidth', SwidC);
        p3 = plot(t3conB + tmaxCon3a, sum(dy3conB(:,1:5)'), 'LineStyle', '-', 'Color', darkredC, 'LineWidth', SwidC);
        p4 = plot(t3conB + tmaxCon3a, sum(dy3conB(:,1:5)'), 'LineStyle', '--', 'Color', lightblueC, 'LineWidth', SwidC);
        sizet3B = size(t3conB);
        p5 = plot([tmaxCon3a+tmaxCon3b, tmaxCon3a+tmaxCon3b+tmaxCon3c+tmaxVar3a+tmaxVar3b+tmaxVar3b], [sum(dy3conB(sizet3B(1),1:5)'),sum(dy3conB(sizet3B(1),1:5)')], '-', 'Color', lightblueC, 'LineWidth', SwidC);
        p6 = plot([tmaxCon3a+tmaxCon3b, tmaxCon3a+tmaxCon3b+tmaxCon3c+tmaxVar3a+tmaxVar3b+tmaxVar3b], [sum(dy3conB(sizet3B(1),1:5)'),sum(dy3conB(sizet3B(1),1:5)')], '--', 'Color', lightredC, 'LineWidth', SwidC);        
        p1.Color(4) = contrans1;
        p1.Color(4) = contrans1;
        p2.Color(4) = contrans2;
        p3.Color(4) = contrans1;
        p4.Color(4) = contrans2;
        p5.Color(4) = contrans1;
        p6.Color(4) = contrans2;
        
    plot(t3varA, sum(dy3varA(:,1:5)'), 'LineStyle', '-', 'Color', darkred, 'LineWidth', Swid)
    plot(t3varA, sum(dy3varA(:,1:5)'), 'LineStyle', '--', 'Color', darkblue, 'LineWidth', Swid)
    plot(t3varB + t3varA(svar1b(1)), sum(dy3varB(:,1:5)'), 'LineStyle', '-', 'Color', lightblue, 'LineWidth', Swid)
    plot(t3varB + t3varA(svar1b(1)), sum(dy3varB(:,1:5)'), 'LineStyle', '--', 'Color', darkred, 'LineWidth', Swid)
    plot(t3varBalt + t3varA(svar1b(1)), sum(dy3varBalt(:,1:5)'), 'LineStyle', '-', 'Color', lightred, 'LineWidth', Swid)
    plot(t3varBalt + t3varA(svar1b(1)), sum(dy3varBalt(:,1:5)'), 'LineStyle', '--', 'Color', darkblue, 'LineWidth', Swid)
    plot([0 tmaxVar3a+tmaxVar3b+tmaxVar3c], [1/R 1/R], '-.k', 'LineWidth', Rwid)
    ylim([0.2 1])
    yticks([0.2 1/R 1])
    yticklabels({'0.2' '1/R' '1'})
    plot([tmaxVar3a,tmaxVar3a],[0 1], ':k', 'HandleVisibility', 'off')
    

        
    xticks([0, tmaxVar3a, tmaxVar3a+tmaxVar3b])
    xticklabels({'', '', ''})
    xlabel('time')
    xlim([0 xlimVar3])
%infection densities
yyaxis right
    %conventional vax
        p1=plot(t3conA, dy3conA(:,6), 'LineStyle', '-', 'Color', darkblueC,'Marker', 'none', 'LineWidth', IwidC);
        p2=plot(t3conB + t3conA(scon1b(1)), dy3conB(:,6), 'LineStyle', '-', 'Color', lightblueC,'Marker', 'none', 'LineWidth', IwidC);
        p3=plot([tmaxCon3a+tmaxCon3b, tmaxCon3a+tmaxCon3b+tmaxCon3c+ tmaxVar3a+tmaxVar3b+tmaxVar3c],'LineStyle', '-', 'Color', lightredC,'Marker', 'none', 'LineWidth', IwidC);
        p1.Color(4) = contrans1;
        p2.Color(4) = contrans1;
        p3.Color(4) = contrans1;
        
    plot(t3varA, dy3varA(:,6), 'LineStyle', '-', 'Color', darkblue,'Marker', 'none', 'LineWidth', Iwid)
    plot(t3varB + t3varA(svar1b(1)), dy3varB(:,6), 'LineStyle', '-', 'Color', lightblue,'Marker', 'none', 'LineWidth', Iwid)
    plot([tmaxVar3a+tmaxVar3b, tmaxVar3a+tmaxVar3b+tmaxVar3c], [0 0], 'LineStyle', '-', 'Color', lightred,'Marker', 'none', 'LineWidth', Iwid)

    ylim([0 ylimI2])
    yticks([0 0.2 0.4])
ylabel('infecteds')
ax = gca;
set(get(ax,'YLabel'),'Rotation',270)
ax.YColor = 'k'; 
yyaxis left
ax.YColor = 'k'; 
xlim([0 xlimVar3])
box on


    
