# Supplementary material for: Mosaic vaccination: How distributing different vaccines across a population could improve epidemic control
Source: Evol Lett. 2021 Aug 23;5(5):458–71. doi: 10.1002/evl3.252 (PMC8484727; doi:10.1002/evl3.252)
Supplement: Supplementary file 2 — Supporting Information [file EVL3-5-458-s001.zip › Code to create figures/odeS.m]

function [dy] = odeS(t,y,pars)
%SIR epidemic ODE dynamics

beta = pars(1); %transmissibility
delta = pars(2); %1/delta is clearance rate
chi = pars(3); %vaccine protection
q = pars(4); %vaccine cross protection
typeA = pars(5); %variant at target A
typeB = pars(6); %variant at target B

%set 4 possible vaccine protections against circulating strain
chiA0 = chi*(q)^typeA;
chiA1 = chi*(q)^(abs(1 - typeA));
chiB0 = chi*(q)^typeB;
chiB1 = chi*(q)^(abs(1 - typeB));

%variables
U = y(1); VA0 = y(2); VA1 = y(3); VB0 = y(4); VB1 = y(5); It = y(6); 
%system of ODEs
dy = [-beta*U*It;
    -beta*VA0*(1-chiA0)*It;
    -beta*VA1*(1-chiA1)*It;
    -beta*VB0*(1-chiB0)*It;
    -beta*VB1*(1-chiB1)*It;
    (beta*(U + (1-chiA0)*VA0 + (1-chiA1)*VA1 + (1-chiB0)*VB0 + (1-chiB1)*VB1) - (1/delta))*It];

end
