# Supplementary material for: Mosaic vaccination: How distributing different vaccines across a population could improve epidemic control
Source: Evol Lett. 2021 Aug 23;5(5):458–71. doi: 10.1002/evl3.252 (PMC8484727; doi:10.1002/evl3.252)
Supplement: Supplementary file 2 — Supporting Information [file EVL3-5-458-s001.zip › Code to create figures/README.txt]

Instructions for code used to make figures in McLeod, Wahl, and Mideo 2021.
##########################################################################

Each figure has a script associated with it in this .zip folder. These are: 
1. Scripts for Figures 2-5 of the main text (Figure 1 is graphic) are labelled fig#.m where # is replaced with the appropriate number. 
2. Scripts for Figures 1-3 of the Supplementary Information are labelled fig#SI.m where # is replaced with the appropriate number. Figures 4-7 of 
the Supplementary Information are produced by script SupInfoFigures4to7.m

These script files call a number of functions:
1. odeS.m is a function describing the system of ODEs capturing the dynamics of one epidemic wave. ode45 is used to numerically solve
this system of equations.
2. epifuncVariations.m is a function that calculates the final number of uninfected individuals (or total number of infections) 
over the course of the epidemic. This function calls s1roots4.m
3. s1roots4.m is the final-size equation of a single epidemic wave; one of the roots of this equation is the remaining susceptible 
individuals following an epidemic wave.
4. customcolormap.m and customcolormap_preset.m create the pastel color-scheme used; these were downloaded from the matlab user forums and were
coded by  Víctor Martínez-Cagigal 
