# Supplementary material for: Mosaic vaccination: How distributing different vaccines across a population could improve epidemic control
Source: Evol Lett. 2021 Aug 23;5(5):458–71. doi: 10.1002/evl3.252 (PMC8484727; doi:10.1002/evl3.252)
Supplement: Supplementary file 2 — Supporting Information [file EVL3-5-458-s001.zip › Code to create figures/s1roots4.m]

function [dz] = s1roots4(U1, U0, VA0, VA1, VB0, VB1, chiA0, chiA1, chiB0, chiB1, R)
%find U_infty (U1) when there are four vaccinated classes


%U0 is initial density of uninfected, unvaccinated individuals
%U1 is density following epidemic wave
%Vkj are the initial density of individuals vaccinated against target k and
%variant j
%chikj is the protection a vaccine kj provides against circulating strain


dz = 1/R*log(U1/U0) - U1+ U0 + VA0*(1 - (U1/U0)^(1-chiA0)) + VA1*(1 - (U1/U0)^(1-chiA1)) + VB0*(1 - (U1/U0)^(1-chiB0)) + VB1*(1 - (U1/U0)^(1-chiB1));

end
