# Supplementary material for: Mosaic vaccination: How distributing different vaccines across a population could improve epidemic control
Source: Evol Lett. 2021 Aug 23;5(5):458–71. doi: 10.1002/evl3.252 (PMC8484727; doi:10.1002/evl3.252)
Supplement: Supplementary file 2 — Supporting Information [file EVL3-5-458-s001.zip › Code to create figures/SupInfoFigures4to7.m]

%Script to create Figures 4-7 in McLeod, Wahl & Mideo 2021

clear
R = 1.7; %baseline reproductive rate
n = 1; %size of initial population
q = 0; %amount of cross protection : 0 = none, 1 = complete

%vaccine protection values to cycle over
Nchi = 35;
chival = linspace(0.3, 0.9, Nchi);
Np = 36; 
pval = linspace(0.3, 0.9, Np);

%different values of x
Nx = 200;
xval = linspace(0,1,Nx);
Ny = 450;
yval = linspace(0,1,Ny);

omega = 1;
count = 1;

%first find optimal strategies
type0c = [0; 0];
type1 = [0, 1, 2; 0, 0, 0];
type2a = [0,1,1;0,0,1];
type2b = [0,0,1;0,1,1];
type2c = [0,1;0,0];
type2d = [0,0;0,1];
for i0 = 1:Nchi
   i0;
   chi = chival(i0);
   for i1 = 1:Np
        p = pval(i1);
        chi1 = -(-R + log(p*R/(exp(-R + 1)*R*p - exp(-R + 1)*R + 1)) + 1)/(R - 1); 
        %conventional vaccination 
        [n0, ~, ~, ~, ~, ~, ~,~] = epifuncVariations(n, p, 1, 1, 1, R, chi, q, type2c, 1, 1, 0, 0);
        [n0b, ~, ~, ~, ~, ~, ~,~] = epifuncVariations(n, p, 1, 1, 1, R, chi, q, type2c, 1, 1, 0, 0);
        nz = size(n0); nzb = size(n0b);
        %unlimited antigenic change
        SConUnlim(i0,i1) = n0(nz(2)); %remaining uninfecteds
        %limited antigenic change
        %1 - omega no change occurs, omega antigenic change occurs
        SConLim(i0,i1) = (1-omega)*n0(2) + omega*0.5*(n0(nz(2)) + n0b(nzb(2)));
        if (chi > chi1)
            %distributing between targets
            %[n1, s1, ~] = epifuncdet(n, p, 0.5, 1, 1, R, chi, q, type0c);
            [n1, s1,~, ~, ~, ~, ~,~] = epifuncVariations(n, p, 0.5, 1, 1, R, chi, q, type0c, 1, 1, 0, 0);
            %optimal x when for unlimited antigenic change
            OptXStarUnlim(i0,i1) = (-exp(chi*(s1(2)*(-s1(2)/(n*(-1 + p)))^(-chi)*R*p - R*s1(2)*p + R*s1(2) + p - 1)/(-1 + p))*R*(-s1(2)/(n*(-1 + p)))^chi*s1(2)*p + exp(chi*(s1(2)*(-s1(2)/(n*(-1 + p)))^(-chi)*R*p - R*s1(2)*p + R*s1(2) + p - 1)/(-1 + p))*R*(-s1(2)/(n*(-1 + p)))^chi*s1(2) + exp(chi*(s1(2)*(-s1(2)/(n*(-1 + p)))^(-chi)*R*p - R*s1(2)*p + R*s1(2) + p - 1)/(-1 + p))*R*p*s1(2) + exp((-1 + chi)*(s1(2)*(-s1(2)/(n*(-1 + p)))^(-chi)*R*p - R*s1(2)*p + R*s1(2) + p - 1)/(-1 + p))*(-s1(2)/(n*(-1 + p)))^chi*p - exp((-1 + chi)*(s1(2)*(-s1(2)/(n*(-1 + p)))^(-chi)*R*p - R*s1(2)*p + R*s1(2) + p - 1)/(-1 + p))*(-s1(2)/(n*(-1 + p)))^chi)/(s1(2)*p*R*(exp(-(-s1(2)/(n*(-1 + p)))^(-chi)*chi*((-s1(2)/(n*(-1 + p)))^chi*R*s1(2)*p - (-s1(2)/(n*(-1 + p)))^chi*R*s1(2) - R*s1(2)*p - (-s1(2)/(n*(-1 + p)))^chi*p + (-s1(2)/(n*(-1 + p)))^chi)/(-1 + p)) - 1));
            %optimal x when  \omega > 0 (limited antigenic change)
            OptXStarLim(i0,i1) = ((s1(1)/(n*(1-p)))^(1 - chi)*R*n*p + R*s1(1) - 1)/(R*n*p*(s1(1)/(n*(1-p)))^(1 - chi)*chi);
            %compute outcome with unlimited change
            [n0a, ~, ~, ~, ~, ~, ~,~] = epifuncVariations(n, p, OptXStarUnlim(i0,i1), 1, 1, R, chi, q, type2a, 1, 1, 0, 0);
            [n0b, ~, ~, ~, ~, ~, ~,~] = epifuncVariations(n, p, OptXStarUnlim(i0,i1), 1, 1, R, chi, q, type2b, 1, 1, 0, 0);
            
            nza = size(n0a);
            nzb = size(n0b);

            %total remaining susceptibles
            nA = n0a(nza(2));
            nB = n0b(nzb(2));

            STarUnlim(i0,i1) = 0.5*(nA + nB); %remaining uninfecteds
            omegastarunlimTar(i0,i1) = 1/chi*(1 - 1/(R*(1 - STarUnlim(i0,i1)))*log(p/( STarUnlim(i0,i1) - (1-p)*exp(-R*(1- STarUnlim(i0,i1))))));
            if (omegastarunlimTar(i0,i1) >1 || omegastarunlimTar(i0,i1) < 0)
                omegastarunlimTar(i0,i1) = NaN;
            end
            %compute outcome with limited antigenic change
            [n0a, ~, ~, ~, ~, ~, ~,~] = epifuncVariations(n, p, OptXStarUnlim(i0,i1), 1, 1, R, chi, q, type2c, 1, 1, 0, 0);
            [n0b, ~, ~, ~, ~, ~, ~,~] = epifuncVariations(n, p, OptXStarUnlim(i0,i1), 1, 1, R, chi, q, type2d, 1, 1, 0, 0);
            
            nza = size(n0a); nzb = size(n0b);

            %total remaining susceptibles
            nA = n0a(nza(2));
            nB = n0b(nzb(2));
            nC = n0a(2);
            nD = n0b(2);
            STarLimited(i0,i1) = (1-omega)*0.5*(nC + nD)+ omega*0.5*(nA + nB);
            omegastarlimTar(i0,i1) = 1/chi*(1 - 1/(R*(1 - STarLimited(i0,i1)))*log(p/(STarLimited(i0,i1) - (1-p)*exp(-R*(1- STarLimited(i0,i1))))));
            if (omegastarlimTar(i0,i1) >1 || omegastarlimTar(i0,i1) < 0)
                omegastarlimTar(i0,i1) = NaN;
            end
            
            %against variants

            ystarEX(i0,i1) = min((R*n - 1)/(R*p*chi),1);
            [n2b1, ~, ~, ~, ~, ~, ~,~] = epifuncVariations(n, p, 1, ystarEX(i0,i1), 1, R, chi, q, type2c, 1, 1, 0, 0);
            [n2c1, ~, ~, ~, ~, ~, ~,~] = epifuncVariations(n, p, 1, ystarEX(i0,i1), 1, R, chi, q, type2d, 1, 1, 0, 0);
            sremainLim1 = (1-omega)*n2b1(2)+omega*(n2b1(3) + n2c1(3))*0.5;
            vals = 0;
            max0 = 0;
            max1 = 0; 
            %compute plot when y is varied
            %lower value of y can be computed analytically
            ystarlower = (1 - R*n*exp(-R*n+1))/(R*n*p*exp(-R*n+1)*(exp(chi*(R*n-1))-1));
            for i2 = 1:Ny
                                %vary y
                y = yval(i2);
                if (y > ystarlower + 0.005 || y == 1)
                    [n0, ~, ~, ~, ~, ~, ~,~] = epifuncVariations(n, p, 1, y, 1, R, chi, q, type1, 1, 1, 0, 0);
                    %n = infinity scenario
                    nz0 = size(n0);
                    sremainUnlim = n0(nz0(2));
                    if (sremainUnlim > max0)
                        optYUnlim = [chi, p, y, sremainUnlim];
                        max0 = sremainUnlim;
                    elseif (sremainUnlim == max0)
                        optYUnlim = [optYUnlim; chi, p, y, sremainUnlim];
                    end
                end
                %antigenic change 0 -> 1 (in A) or 0 -> 1 (in B) with equal
                %probability and x = 1
                [n2b, ~, ~, ~, ~, ~, ~,~] = epifuncVariations(n, p, 1, y, 1, R, chi, q, type2c, 1, 1, 0, 0);
                [n2c, ~, ~, ~, ~, ~, ~,~] = epifuncVariations(n, p, 1, y, 1, R, chi, q, type2d, 1, 1, 0, 0);

                sremainLim = (1-omega)*n2b(2)+omega*(n2b(3) + n2c(3))*0.5;
                if (sremainLim > max1)
                    optYLim = [chi, p, y, sremainLim];
                    max1 = sremainLim;
                end
            end
            
            ystarUnlim(i0,i1) = optYUnlim(1,3);
            SVarUnlim(i0,i1) = optYUnlim(1,4);
            if (sremainLim > sremainLim1)
                ystarLim(i0,i1) = optYLim(1,3);
                SVarLim(i0,i1) = optYLim(1,4);
            else
                ystarLim(i0,i1) = ystarEX(i0,i1);
                SVarLim(i0,i1) = sremainLim1;
            end
            omegastarunlimVar(i0,i1) = 1/chi*(1 - 1/(R*(1 - SVarUnlim(i0,i1)))*log(p/(SVarUnlim(i0,i1) - (1-p)*exp(-R*(1- SVarUnlim(i0,i1))))));
            if (omegastarunlimVar(i0,i1) >1 || omegastarunlimVar(i0,i1) < 0)
                omegastarunlimVar(i0,i1) = NaN;
            end
            omegastarlimVar(i0,i1) = 1/chi*(1 - 1/(R*(1 - SVarLim(i0,i1)))*log(p/(SVarLim(i0,i1) - (1-p)*exp(-R*(1- SVarLim(i0,i1))))));
            if (omegastarlimVar(i0,i1) >1 || omegastarlimVar(i0,i1) < 0)
                omegastarlimVar(i0,i1) = NaN;
            end            
        end

        count = count + 1;
    end
end

%general curves for T_{I/II} and T_{II/III}
for i = 1:Np
    p = pval(i);
    limitsCHI(i,1) = -(-R + log(p*R/(exp(-R + 1)*R*p - exp(-R + 1)*R + 1)) + 1)/(R - 1);
    limitsCHI(i,2) = (R-1)/(R*p);
end

valsM = zeros(Np*2,3);
for i = 1:Np
    p = pval(i);
    chi1 = -(-R + log(p*R/(exp(-R + 1)*R*p - exp(-R + 1)*R + 1)) + 1)/(R - 1); 
    TIandII(i) = chi1;
    valsM(i,1) = chi1;
    valsM(i,2) = p;
    valsM(i,3) = 0;
    valsM(2*Np+1-i,1) = chi1;
    valsM(2*Np+1-i,2) = p;
    valsM(2*Np+1-i,3) = 1;
end


for i = 1:Np
    p = pval(i);
    chi = limitsCHI(i,2);
    [val,idx]=min(abs(chi-chival));
    xx(i) = omegastarunlimTar(idx,i);
end

for i0 = 1:Nchi
    for i1 = 1:Np
        if (omegastarunlimVar(i0,i1) == 0)
            omegastarunlimVar(i0,i1) =1;
        end
        if (omegastarunlimTar(i0,i1) == 0)
            omegastarunlimTar(i0,i1) = 1;
        end
    end
end


%%%%%%%%%%%%%%%%%%%%%%%%%%%%%%%%%%%%%%%%%%%%%%%%%%%%%%%%%%%%%%%%%%%%%%5
% %bread vs. depth plot (Fig SI 6)
ycol1 = [0.98  0.93 0.36];
figure
subplot(1,2,1)
    s= mesh(pval, chival, omegastarunlimTar, 'FaceAlpha', '0.75', 'EdgeColor', 'none');
    s.FaceColor = 'flat';
    hold on
    plot3(pval,TIandII,linspace(1,1,Np),'Color', ycol1, 'LineWidth', 2)
    plot3(pval, limitsCHI(:,2), xx,'k', 'LineWidth', 2)
    xlabel('vaccinated fraction, p')
    ylabel('vaccine protection, \chi_0')
    zlabel({'relative peak protection of universal vaccine, \lambda^*'}) 
    view([50 12.5])
    ylim([chival(1), chival(Nchi)])
    yticks([0.3 0.6 0.9])
    xticks([0.3 0.6 0.9])
    xlim([pval(1), pval(Np)])
    title({'distributing between targets'}, 'FontWeight','Normal')


    for i = 1:Np
        p = pval(i);
        chi = limitsCHI(i,2);
        [val,idx]=min(abs(chi-chival));
        xx(i) = omegastarunlimVar(idx,i);
    end
mycolormap = customcolormap_preset('pasteljet');
colormap(mycolormap)

subplot(1,2,2)
    s= mesh(pval, chival, omegastarunlimVar, 'FaceAlpha', '0.75', 'EdgeColor', 'none');
    s.FaceColor = 'flat';
    hold on
    plot3(pval,TIandII,linspace(1,1,Np),'Color', ycol1, 'LineWidth', 2)
    plot3(pval, limitsCHI(:,2),xx,'k', 'LineWidth', 2)
    xlabel('p')
    ylabel('\chi_0')
    zlabel({'\lambda^*'}) 
    view([50 12.5])
    ylim([chival(1), chival(Nchi)])
    yticks([0.3 0.6 0.9])
    xticks([0.3 0.6 0.9])
    xlim([pval(1), pval(Np)])
    title({'distributing between variants'}, 'FontWeight','Normal')
mycolormap = customcolormap_preset('pasteljet');
colormap(mycolormap)
%%%%%%%%%%%%%%%%%%%%%%%%%%%%%%%%%%%%%%%%%%%%%%%%%%%%%%%%%%%%%%%%%%%%%%%%%%%%%%%%%%%%%%%%%%%%%%%%
% %create waning immunity plot (Fig 4 SI)
gammaval = [0.25,0.75];
n = 1;
for i2 = 1:2
    gamma = gammaval(i2);
    for i0 = 1:Nchi
       i0;
       chi = chival(i0);
       for i1 = 1:Np
            p = pval(i1);
            chi1 = -(-R + log(p*R/(exp(-R + 1)*R*p - exp(-R + 1)*R + 1)) + 1)/(R - 1); 
            
            if (chi > chi1)
                %conventional vaccination
                [n2c, ~, ~, ~, ~, ~, ~,I1c] = epifuncVariations(n, p, 1, 1, 1, R, chi, q, type2c, 1, 1, gamma,0);
                [n2d, ~, ~, ~, ~, ~, ~,I1d] = epifuncVariations(n, p, 1, 1, 1, R, chi, q, type2d, 1, 1, gamma,0);
                IConLim(i0,i1,i2) = 0.5*(I1c(1) + I1c(2) + I1d(1) + I1d(2)); %total infections
                SConLim(i0,i1,i2) = (1-omega)*n2c(2) + 0.5*omega*(n2c(3) + n2d(3)); %total remaining susceptibles
                
                %distributing between targets
                [n1a, ~, ~, ~, ~, ~, ~,I1a] = epifuncVariations(n, p, OptXStarLim(i0,i1),1, 1, R, chi, q, type2c, 1, 1, gamma,0);
                [n1b, ~, ~, ~, ~, ~, ~,I1b] = epifuncVariations(n, p, OptXStarLim(i0,i1), 1, 1, R, chi, q, type2d, 1, 1, gamma,0);
                IlimTar(i0,i1,i2) = 0.5*(I1a(1)+I1a(2) + I1b(1) +I1b(2)); %total infections
                STarLim(i0,i1,i2) = (1-omega)*n1a(2) + 0.5*omega*(n1a(3) + n1b(3));%total remaining susceptibles
                
                %distributing between variants
                [n2a, ~, ~, ~, ~, ~, ~,I2a] = epifuncVariations(n, p, 1, ystarLim(i0,i1), 1, R, chi, q, type2c, 1, 1, gamma,0);
                [n2b, ~, ~, ~, ~, ~, ~,I2b] = epifuncVariations(n, p, 1, ystarLim(i0,i1), 1, R, chi, q, type2d, 1, 1, gamma,0);
                IlimVar(i0,i1,i2) = 0.5*(I2a(1)+I2a(2) + I2b(1) +I2b(2)); %total infections
                SVarLim(i0,i1,i2) = (1-omega)*n2a(2) + 0.5*omega*(n2a(3) + n2b(3)); %total remaining susceptibles

            else
                IlimTar(i0,i1,i2) = NaN;
                IlimVar(i0,i1,i2) = NaN;
                IConLim(i0,i1,i2) = NaN;
                SVarLim(i0,i1,i2) = NaN;
                STarLim(i0,i1,i2) = NaN;
                SConLim(i0,i1,i2) = NaN;
            end
       end
    end
end

%plot of waning immunity
figure
subplot(1,2,1)
    s= mesh(pval, chival, IlimTar(:,:,2) - IConLim(:,:,2), 'FaceAlpha', '0.75', 'EdgeColor', 'none');
    s.FaceColor = 'flat';
    hold on
    h1 = fill3(valsM(:,2), valsM(:,1), valsM(:,3)-1, ycol1, 'EdgeColor', 'k');
    h1.FaceAlpha = 0.25;
    plot3(pval, limitsCHI(:,2), max(IlimTar(:,:,2) - IConLim(:,:,2)),'k', 'LineWidth', 2)
    xlabel({'vaccinated'; 'fraction, p'})
    ylabel({'vaccine'; 'protection, \chi_0'})
    zlabel({'difference in total infections'}) 
    view([50 12.5])
    ylim([chival(1), chival(Nchi)])
    yticks([0.3 0.6 0.9])
    xticks([0.3 0.6 0.9])
    xlim([pval(1), pval(Np)])
    title({'distributing between targets'}, 'FontWeight','Normal')
    zlim([-0.4, 0.05])
    zticks([-0.4 -0.2 0])
mycolormap = customcolormap_preset('pasteljet');
colormap(mycolormap)
subplot(1,2,2)
    s= mesh(pval, chival, IlimVar(:,:,2) - IConLim(:,:,2), 'FaceAlpha', '0.75', 'EdgeColor', 'none');
    s.FaceColor = 'flat';
    hold on
        h1 = fill3(valsM(:,2), valsM(:,1), valsM(:,3)-1, ycol1, 'EdgeColor', 'k');
    h1.FaceAlpha = 0.25;
    plot3(pval,TIandII,linspace(0.01,0.01,Np),'Color', ycol1, 'LineWidth', 2)
    plot3(pval, limitsCHI(:,2), max(IlimVar(:,:,1) - IConLim(:,:,1)),'k', 'LineWidth', 2)
    xlabel('p')
    ylabel('\chi_0')
    zlabel({'difference in total infections'}) 
    view([50 12.5])
    ylim([chival(1), chival(Nchi)])
    yticks([0.3 0.6 0.9])
    xticks([0.3 0.6 0.9])
    xlim([pval(1), pval(Np)])
    title({'distributing between variants'}, 'FontWeight','Normal')
    zlim([-0.4, 0.05])
    zticks([-0.4 -0.2 0])
mycolormap = customcolormap_preset('pasteljet');
colormap(mycolormap)

    % 
% %%%%%%%%%%%%%%%%%%%%%%%%%%%%%%%%%%%%%%%%%%%%%%%%%%%%%%%%%%%%%%%%%%%%%%%%%%%%
% %create plot for uncertainty, Fig 7 Sup. Info.
    
cvals = [0.5, 0];   
for i2 = 1:2
    c = cvals(i2);
    for i0 = 1:Nchi
       chi = chival(i0);
       for i1 = 1:Np
            p = pval(i1);
            chi1 = -(-R + log(p*R/(exp(-R + 1)*R*p - exp(-R + 1)*R + 1)) + 1)/(R - 1); 
            if (chi > chi1)
                %distributing between targets
                [n0a, ~, ~, ~, ~, ~, ~,~] = epifuncVariations(n, p, 1 - OptXStarUnlim(i0,i1), 1, 1, R, chi, q, type2a, c, 1, 0,0);
                [n0b, ~, ~, ~, ~, ~, ~,~] = epifuncVariations(n, p, 1 - OptXStarUnlim(i0,i1), 1, 1, R, chi, q, type2b, c, 1, 0,0);
                nza = size(n0a);
                nzb = size(n0b);

                %total remaining susceptibles
                nA = n0a(nza(2));
                nB = n0b(nzb(2));
                targetCval(i2,i0,i1) = 0.5*(nA + nB); %remaining uninfecteds
                %distributing between variants
                [n0a, ~, ~, ~, ~, ~, ~,~] = epifuncVariations(n, p, 1, ystarUnlim(i0,i1), 1, R, chi, q, type1, 1, c, 0,0);
                nza = size(n0a);

                    %total remaining susceptibles
                variantCval(i2,i0,i1) = n0a(nza(2));
            else
                targetCval(i2,i0,i1) = NaN;
                variantCval(i2,i0,i1) = NaN;
            end
        end
    end 
end

figure
for i = 1:2
    for i0 = 1:Nchi
        for i1 = 1:Np
            xtarget(i0,i1) = targetCval(i,i0,i1);
            xvariant(i0,i1) = variantCval(i,i0,i1);
        end
    end
    for i0 = 1:Np
        p = pval(i0);
        chi = limitsCHI(i0,2);
        [val,idx]=min(abs(chi-chival));
        xx(i0) =  xtarget(idx,i0)- SConUnlim(idx,i0);
    
    end

    subplot(2,2,i)
        s= mesh(pval, chival, xtarget- SConUnlim, 'FaceAlpha', '0.75', 'EdgeColor', 'none');
        s.FaceColor = 'flat';
        hold on
        plot3(pval,TIandII,linspace(0,0,Np),'Color', ycol1, 'LineWidth', 2)
        plot3(pval, limitsCHI(:,2), xx,'k', 'LineWidth', 2)
        if (i == 1)
            xlabel('vaccinated fraction, p')
            ylabel('vaccine protection, \chi_0')
        else
            xlabel('p')
            ylabel('\chi_0')
        end
            
        zlabel({'difference in'; 'remaining uninfecteds'})
        view([50 27.5])
        ylim([chival(1), chival(Nchi)])
        yticks([0.3 0.6 0.9])
        xticks([0.3 0.6 0.9])
        zlim([0 0.4])
        xlim([pval(1), pval(Np)])
        title({'distributing across targets, c = ' num2str(1 - cvals(i))}, 'FontWeight','Normal')
        mycolormap = customcolormap_preset('pasteljet');
        colormap(mycolormap)
        
    for i0 = 1:Np
        p = pval(i0);
        chi = limitsCHI(i0,2);
        [val,idx]=min(abs(chi-chival));
        xx(i0) =  xvariant(idx,i0)- SConUnlim(idx,i0);
    
    end
    subplot(2,2,i+2)
        s= mesh(pval, chival, xvariant- SConUnlim, 'FaceAlpha', '0.75', 'EdgeColor', 'none');
        s.FaceColor = 'flat';
        hold on
        plot3(pval,TIandII,linspace(0,0,Np),'Color', ycol1, 'LineWidth', 2)
        plot3(pval, limitsCHI(:,2), xx,'k', 'LineWidth', 2)
        xlabel('p')
        ylabel('\chi_0')
        zlabel({'difference in'; 'remaining uninfecteds'})
        view([50 27.5])
        ylim([chival(1), chival(Nchi)])
        yticks([0.3 0.6 0.9])
        xticks([0.3 0.6 0.9])
        zlim([0 0.4])
        xlim([pval(1), pval(Np)])
        title({'distributing across variants, c = ' num2str(1 - cvals(i))}, 'FontWeight','Normal')
        mycolormap = customcolormap_preset('pasteljet');
        colormap(mycolormap)
end


%  
%%%%%%%%%%%%%%%%%%%%%%%%%%%%%%%%%%%%%%%%%%%%%%%%%%%%%%%%%%%%%%%%%%%%%%%%%%%%%%%%%%%%%%%%%%%%%%%%%%%%
%create plot for transmissibility evolution
%Fig 5 SI

sigval = [0.1, 0.3, 0.6];


for i2 = 1:3
    sigma =sigval(i2);
    for i0 = 1:Nchi
       i0;
       chi = chival(i0);
       for i1 = 1:Np
            p = pval(i1);
            chi1 = -(-R + log(p*R/(exp(-R + 1)*R*p - exp(-R + 1)*R + 1)) + 1)/(R - 1); 
            if (chi > chi1)
                %conventional vaccination
                [n0a, ~, ~, ~, ~, ~, ~,~] = epifuncVariations(n, p, 1, 1, 1, R, chi, q, type1, 1, 1, 0, sigma);
                [n0b, ~, ~, ~, ~, ~, ~,~] = epifuncVariations(n, p, 1, 1, 1, R, chi, q, type1, 1, 1, 0, -sigma);
                nza = size(n0a);
                nzb = size(n0b);
                SinfConUnlimPos(i0,i1,i2) = n0a(nza(2));
                SinfConUnlimNeg(i0,i1,i2) = n0b(nzb(2));
                %distributing between targets
                %compute outcome with unlimited change
                [n0a, ~, ~, ~, ~, ~, ~,~] = epifuncVariations(n, p, OptXStarUnlim(i0,i1), 1, 1, R, chi, q, type2a, 1, 1, 0, sigma);
                [n0b, ~, ~, ~, ~, ~, ~,~] = epifuncVariations(n, p, OptXStarUnlim(i0,i1), 1, 1, R, chi, q, type2b, 1, 1, 0, sigma);

                [n0c, ~, ~, ~, ~, ~, ~,~] = epifuncVariations(n, p, OptXStarUnlim(i0,i1), 1, 1, R, chi, q, type2a, 1, 1, 0, -sigma);
                [n0d, ~, ~, ~, ~, ~, ~,~] = epifuncVariations(n, p, OptXStarUnlim(i0,i1), 1, 1, R, chi, q, type2b, 1, 1, 0, -sigma);
                nza = size(n0a);
                nzb = size(n0b);
                nzc = size(n0c);
                nzd = size(n0d);
                %total remaining susceptibles
                nA = n0a(nza(2));
                nB = n0b(nzb(2));
                nC = n0c(nzc(2));
                nD = n0d(nzd(2));
                sunlimTarPos(i0,i1,i2) = 0.5*(nA + nB);
                sunlimTarNeg(i0,i1,i2) = 0.5*(nC + nD); %remaining uninfecteds
                
                %distributing between variants
                [n0a, ~, ~, ~, ~, ~, ~,~] = epifuncVariations(n, p, 1, ystarUnlim(i0,i1), 1, R, chi, q, type1, 1, 1, 0, sigma);
                [n0b, ~, ~, ~, ~, ~, ~,~] = epifuncVariations(n, p, 1, ystarUnlim(i0,i1), 1, R, chi, q, type1, 1, 1, 0, -sigma);
                nza = size(n0a);
                nzb = size(n0b);
                %total remaining susceptibles
                nA = n0a(nza(2));
                nB = n0b(nzb(2));
                sunlimVarPos(i0,i1,i2) = nA;
                sunlimVarNeg(i0,i1,i2) = nB;
            else
                sunlimTarPos(i0,i1,i2) = NaN;
                sunlimTarNeg(i0,i1,i2) = NaN;
                sunlimVarPos(i0,i1,i2) = NaN;
                sunlimVarNeg(i0,i1,i2) = NaN;
            end
       end
    end
end

figure

for i = 1:Np
    p = pval(i);
    chi = limitsCHI(i,2);
    [val,idx]=min(abs(chi-chival));
    xx(i) =  sunlimTarPos(idx,i,3) - SinfConUnlimPos(idx,i,3);
    
end

subplot(2,2,1)
    s= mesh(pval, chival, sunlimTarPos(:,:,3) - SinfConUnlimPos(:,:,3), 'FaceAlpha', '0.75', 'EdgeColor', 'none');
    s.FaceColor = 'flat';
    hold on
    plot3(pval,TIandII,linspace(0.05,0.05,Np),'Color', ycol1, 'LineWidth', 2)
    plot3(pval, limitsCHI(:,2), xx,'k', 'LineWidth', 2)
    xlabel('vaccinated fraction, p')
    ylabel('vaccine protection, \chi_0')
    zlabel({'difference in'; 'remaining uninfecteds'}) %zlabel('S_n(x) - S_n(c)')
    view([50 22.5])
    ylim([chival(1), chival(Nchi)])
    yticks([0.3 0.6 0.9])
    xticks([0.3 0.6 0.9])
    xlim([pval(1), pval(Np)])
    title({'variants are more transmissible, \sigma = 0.6'}, 'FontWeight','Normal')
mycolormap = customcolormap_preset('pasteljet');
colormap(mycolormap)


for i = 1:Np
    p = pval(i);
    chi = limitsCHI(i,2);
    [val,idx]=min(abs(chi-chival));
    xx(i) =  sunlimVarPos(idx,i,3) - SinfConUnlimPos(idx,i,3);
    
end
    
subplot(2,2,2)
    s= mesh(pval, chival, sunlimVarPos(:,:,3) - SinfConUnlimPos(:,:,3), 'FaceAlpha', '0.75', 'EdgeColor', 'none');
    s.FaceColor = 'flat';
    hold on
    plot3(pval,TIandII,linspace(0.0,0.0,Np),'Color', ycol1, 'LineWidth', 2)
    plot3(pval, limitsCHI(:,2), xx,'k', 'LineWidth', 2)
    xlabel('p')
    ylabel('\chi_0')
    zlabel({'difference in'; 'remaining uninfecteds'}) %zlabel('S_n(x) - S_n(c)')
    view([50 22.5])
    ylim([chival(1), chival(Nchi)])
    yticks([0.3 0.6 0.9])
    xticks([0.3 0.6 0.9])
    xlim([pval(1), pval(Np)])
    title({'variants are more transmissible, \sigma = 0.6'}, 'FontWeight','Normal')
mycolormap = customcolormap_preset('pasteljet');
colormap(mycolormap)    
    
subplot(2,2,3)
    s= mesh(pval, chival, sunlimTarNeg(:,:,1) - SinfConUnlimNeg(:,:,1), 'FaceAlpha', '0.35', 'EdgeColor', 'none');
    s.FaceColor = 'flat';
    hold on
    s= mesh(pval, chival, sunlimTarNeg(:,:,2) - SinfConUnlimNeg(:,:,2), 'FaceAlpha', '0.55', 'EdgeColor', 'none');
    s.FaceColor = 'flat';
        s= mesh(pval, chival, sunlimTarNeg(:,:,3) - SinfConUnlimNeg(:,:,3), 'FaceAlpha', '0.75', 'EdgeColor', 'none');
    s.FaceColor = 'flat';
    plot3(pval,TIandII,linspace(0.0,0.0,Np),'Color', ycol1, 'LineWidth', 2)
    plot3(pval, limitsCHI(:,2), max(sunlimTarNeg(:,:,1) - SinfConUnlimNeg(:,:,1)),'k', 'LineWidth', 2)
    xlabel('p')
    ylabel('\chi_0')
    zlabel({'difference in'; 'remaining uninfecteds'}) %zlabel('S_n(x) - S_n(c)')
    view([50 22.5])
    ylim([chival(1), chival(Nchi)])
    yticks([0.3 0.6 0.9])
    xticks([0.3 0.6 0.9])
    xlim([pval(1), pval(Np)])
    title({'variants are less transmissible, \sigma = \{-0.1, -0.3, -0.6\}'}, 'FontWeight','Normal')

    
subplot(2,2,4)
    s= mesh(pval, chival, sunlimVarNeg(:,:,1) - SinfConUnlimNeg(:,:,1), 'FaceAlpha', '0.25', 'EdgeColor', 'none');
    s.FaceColor = 'flat';
    hold on
    s= mesh(pval, chival, sunlimVarNeg(:,:,2) - SinfConUnlimNeg(:,:,2), 'FaceAlpha', '0.5', 'EdgeColor', 'none');
    s.FaceColor = 'flat';
        s= mesh(pval, chival, sunlimVarNeg(:,:,3) - SinfConUnlimNeg(:,:,3), 'FaceAlpha', '0.75', 'EdgeColor', 'none');
    s.FaceColor = 'flat';
    plot3(pval,TIandII,linspace(0.0,0.0,Np),'Color', ycol1, 'LineWidth', 2)
    plot3(pval, limitsCHI(:,2), max(sunlimVarNeg(:,:,1) - SinfConUnlimNeg(:,:,1)),'k', 'LineWidth', 2)
    xlabel('p')
    ylabel('\chi_0')
    zlabel({'difference in'; 'remaining uninfecteds'}) %zlabel('S_n(x) - S_n(c)')
    view([50 22.5])
    ylim([chival(1), chival(Nchi)])
    yticks([0.3 0.6 0.9])
    xticks([0.3 0.6 0.9])
    xlim([pval(1), pval(Np)])
    title({'variants are less transmissible, \sigma = \{-0.1, -0.3, -0.6\}'}, 'FontWeight','Normal')
